# Supplementary material for: A new form of Cd3TeO6 revealing dimorphism
Source: Acta Crystallogr E Crystallogr Commun. 2018 Oct 12;74(Pt 11):1561–4. doi: 10.1107/S2056989018014214 (PMC6218891; doi:10.1107/S2056989018014214)
Supplement: Supplementary file 1 [file e-74-01561-sup1.cif]

##############################################################################
#                                                                            #
# This CIF contains the data in a paper accepted for publication in          #
# Acta Crystallographica Section E. It conforms to the requirements of       #
# Notes for Authors for Acta Crystallographica Section E, and has been       #
# peer reviewed under the auspices of the IUCr Commission on Journals.       #
#                                                                            #
# Full details of the Crystallographic Information File format               #
# are given in the paper "The Crystallographic Information File (CIF):       #
# a New Standard Archive File for Crystallography" by S. R. Hall, F. H.      #
# Allen and I. D. Brown [Acta Cryst. (1991), A47, 655-685].                  #
#                                                                            #
# The current version of the core CIF dictionary is obtainable from          #
# ftp://ftp.iucr.org/pub/cif_core.dic.                                       #
#                                                                            #
# Software is freely available for graphical display of the structure(s)     #
# in this CIF. For information consult the CIF software page                 #
# http://www.iucr.org/resources/cif/software.                                #
#                                                                            #
# This file may be used for bona fide research purposes within the           #
# scientific community so long as proper attribution is given to the journal # 
# article from which it was obtained.                                        #
#                                                                            #
##############################################################################
data_I
_database_code_depnum_ccdc_archive 'CCDC 1872058'
_audit_creation_method     'SHELXL-2017/1'
_chemical_name_systematic     'Tricadmium orthotellurate(VI)'
_chemical_name_common     ?
_chemical_formula_moiety     'Cd3 O6 Te'
_chemical_formula_sum     'Cd3 O6 Te'
_chemical_formula_structural     'Cd3 Te O6'
_chemical_formula_iupac     'Cd3 Te O6'
_chemical_formula_weight     560.80
_chemical_melting_point     ?
_space_group_crystal_system     trigonal
_space_group_name_H-M_alt     'R -3 :H'
_space_group_name_Hall     '-R 3'
loop_
    _space_group_symop_operation_xyz
    'x, y, z'
    '-y, x-y, z'
    '-x+y, -x, z'
    'x+2/3, y+1/3, z+1/3'
    '-y+2/3, x-y+1/3, z+1/3'
    '-x+y+2/3, -x+1/3, z+1/3'
    'x+1/3, y+2/3, z+2/3'
    '-y+1/3, x-y+2/3, z+2/3'
    '-x+y+1/3, -x+2/3, z+2/3'
    '-x, -y, -z'
    'y, -x+y, -z'
    'x-y, x, -z'
    '-x+2/3, -y+1/3, -z+1/3'
    'y+2/3, -x+y+1/3, -z+1/3'
    'x-y+2/3, x+1/3, -z+1/3'
    '-x+1/3, -y+2/3, -z+2/3'
    'y+1/3, -x+y+2/3, -z+2/3'
    'x-y+1/3, x+2/3, -z+2/3'
_cell_length_a     9.1620(2)
_cell_length_b     9.1620(2)
_cell_length_c     11.0736(3)
_cell_angle_alpha     90
_cell_angle_beta     90
_cell_angle_gamma     120
_cell_volume     805.01(4)
_cell_formula_units_Z     6
_cell_measurement_reflns_used     6637
_cell_measurement_theta_min     4.989
_cell_measurement_theta_max     46.572
_cell_measurement_temperature     296(2)
_exptl_crystal_description     spherical
_exptl_crystal_colour     colourless
_exptl_crystal_size_max     0.08
_exptl_crystal_size_mid     0.08
_exptl_crystal_size_min     0.08
_exptl_crystal_size_rad     0.08
_exptl_crystal_density_diffrn     6.941
_exptl_crystal_density_meas     ?
_exptl_crystal_density_method     ?
_exptl_crystal_F_000     1464
_exptl_absorpt_coefficient_mu     17.064
_exptl_absorpt_correction_type     multi-scan
_exptl_absorpt_process_details
;
(<i>SADABS</i>; Krause <i>et al.</i>, 2015)
;
_exptl_absorpt_correction_T_min     0.5271
_exptl_absorpt_correction_T_max     0.7492
_diffrn_ambient_temperature     296(2)
_diffrn_source     ?
_diffrn_radiation_type     MoK\a
_diffrn_radiation_wavelength     0.71073
_diffrn_measurement_device_type     'Bruker APEXII CCD'
_diffrn_measurement_method     '\w- and \f-scans'
_diffrn_detector_area_resol_mean     ?
_diffrn_reflns_number     11351
_diffrn_reflns_av_R_equivalents     0.0329
_diffrn_reflns_av_unetI/netI     0.0217
_diffrn_reflns_theta_min     3.158
_diffrn_reflns_theta_max     46.751
_diffrn_reflns_theta_full     25.242
_diffrn_measured_fraction_theta_max     0.998
_diffrn_measured_fraction_theta_full     1.000
_diffrn_reflns_limit_h_min     -18
_diffrn_reflns_limit_h_max     18
_diffrn_reflns_limit_k_min     -18
_diffrn_reflns_limit_k_max     16
_diffrn_reflns_limit_l_min     -22
_diffrn_reflns_limit_l_max     22
_refine_special_details     ?
_reflns_number_total     1623
_reflns_number_gt     1526
_reflns_threshold_expression     'I > 2\s(I)'
_refine_ls_structure_factor_coef     Fsqd
_refine_ls_matrix_type     full
_refine_ls_R_factor_all     0.0263
_refine_ls_R_factor_gt     0.0234
_refine_ls_wR_factor_gt     0.0451
_refine_ls_wR_factor_ref     0.0456
_refine_ls_goodness_of_fit_ref     1.286
_refine_ls_restrained_S_all     1.286
_refine_ls_number_reflns     1623
_refine_ls_number_parameters     33
_refine_ls_number_restraints     0
_refine_ls_hydrogen_treatment     ?
_refine_ls_weighting_scheme     calc
_refine_ls_weighting_details
             'w=1/[\s^2^(Fo^2^)+(0.0021P)^2^+11.2674P] where P=(Fo^2^+2Fc^2^)/3'
_atom_sites_solution_hydrogens     .
_atom_sites_solution_primary     ?
_atom_sites_solution_secondary     ?
_refine_ls_shift/su_max     0.000
_refine_ls_shift/su_mean     0.000
_refine_diff_density_max     2.571
_refine_diff_density_min     -1.528
_refine_ls_extinction_method
;
SHELXL-2017/1 (Sheldrick 2015)
;
_refine_ls_extinction_coef     0.00434(9)
_refine_ls_extinction_expression
                                  'Fc^*^=kFc[1+0.001xFc^2^\l^3^/sin(2\q)]^-1/4^'
loop_
    _atom_type_symbol
    _atom_type_description
    _atom_type_scat_dispersion_real
    _atom_type_scat_dispersion_imag
    _atom_type_scat_source
    'Cd' 'Cd' -0.8075 1.2024
                         'International Tables Vol C Tables 4.2.6.8 and 6.1.1.4'
    'O' 'O' 0.0106 0.0060
                         'International Tables Vol C Tables 4.2.6.8 and 6.1.1.4'
    'Te' 'Te' -0.5308 1.6751
                         'International Tables Vol C Tables 4.2.6.8 and 6.1.1.4'
_computing_data_collection
;
APEX3 (Bruker, 2015)
;
_computing_cell_refinement
;
SAINT (Bruker, 2015)
;
_computing_data_reduction
;
SAINT (Bruker, 2015)
;
_computing_structure_solution     'coordinates from isotypic structure'
_computing_structure_refinement
;
<i>SHELXL2017/1</i> (Sheldrick, 2015)
;
_computing_molecular_graphics
;
ATOMS for Windows (Dowty, 2006)
;
_computing_publication_material
;
publCIF (Westrip, 2010)
;
loop_
    _atom_site_type_symbol
    _atom_site_label
    _atom_site_fract_x
    _atom_site_fract_y
    _atom_site_fract_z
    _atom_site_U_iso_or_equiv
    _atom_site_adp_type
    _atom_site_calc_flag
    _atom_site_occupancy
    _atom_site_disorder_assembly
    _atom_site_disorder_group
    Cd Cd1 0.03947(2) 0.26424(2) 0.21210(2) 0.00731(4) Uani d 1 . .
    Te Te1 0.000000 0.000000 0.500000 0.00444(5) Uani d 1 . .
    Te Te2 0.000000 0.000000 0.000000 0.00424(5) Uani d 1 . .
    O O1 0.0289(2) 0.1903(2) 0.40560(16) 0.0087(2) Uani d 1 . .
    O O2 0.1800(2) 0.1509(2) 0.10570(16) 0.0078(2) Uani d 1 . .
loop_
    _atom_site_aniso_label
    _atom_site_aniso_U_11
    _atom_site_aniso_U_22
    _atom_site_aniso_U_33
    _atom_site_aniso_U_12
    _atom_site_aniso_U_13
    _atom_site_aniso_U_23
    Cd1 0.00657(6) 0.00745(6) 0.00789(6) 0.00348(5) -0.00052(4) -0.00099(4)
    Te1 0.00419(7) 0.00419(7) 0.00492(10) 0.00210(3) 0.000 0.000
    Te2 0.00403(7) 0.00403(7) 0.00464(10) 0.00202(3) 0.000 0.000
    O1 0.0102(6) 0.0074(6) 0.0082(5) 0.0043(5) -0.0001(5) 0.0024(4)
    O2 0.0058(5) 0.0069(6) 0.0094(6) 0.0021(5) -0.0024(4) -0.0017(4)
_geom_special_details
;
 All esds (except the esd in the dihedral angle between two l.s. planes)
 are estimated using the full covariance matrix.  The cell esds are taken
 into account individually in the estimation of esds in distances, angles
 and torsion angles; correlations between esds in cell parameters are only
 used when they are defined by crystal symmetry.  An approximate (isotropic)
 treatment of cell esds is used for estimating esds involving l.s. planes.
;
loop_
    _geom_bond_atom_site_label_1
    _geom_bond_atom_site_label_2
    _geom_bond_site_symmetry_2
    _geom_bond_distance
    _geom_bond_publ_flag
    Cd1 O1 . 2.2348(17) ?
    Cd1 O2 14_455 2.2455(17) ?
    Cd1 O1 16 2.2907(19) ?
    Cd1 O2 2 2.3051(18) ?
    Cd1 O2 . 2.3370(18) ?
    Cd1 O1 8_554 2.4658(19) ?
    Cd1 Te2 . 3.26081(17) ?
    Cd1 Te1 7_554 3.34204(18) ?
    Cd1 Cd1 16 3.3606(3) ?
    Cd1 Cd1 13_455 3.4239(3) ?
    Cd1 Cd1 15 3.4537(2) ?
    Cd1 Cd1 14_455 3.4538(2) ?
    Te1 O1 11_556 1.9339(18) ?
    Te1 O1 2 1.9339(17) ?
    Te1 O1 10_556 1.9339(17) ?
    Te1 O1 12_556 1.9339(17) ?
    Te1 O1 3 1.9339(17) ?
    Te1 O1 . 1.9339(17) ?
    Te2 O2 . 1.9290(17) ?
    Te2 O2 11 1.9290(17) ?
    Te2 O2 2 1.9290(17) ?
    Te2 O2 10 1.9291(17) ?
    Te2 O2 12 1.9291(17) ?
    Te2 O2 3 1.9291(17) ?
loop_
    _geom_angle_atom_site_label_1
    _geom_angle_atom_site_label_2
    _geom_angle_atom_site_label_3
    _geom_angle_site_symmetry_1
    _geom_angle_site_symmetry_3
    _geom_angle
    _geom_angle_publ_flag
    O1 Cd1 O2 . 14_455 94.05(7) ?
    O1 Cd1 O1 . 16 84.10(7) ?
    O2 Cd1 O1 14_455 16 120.35(7) ?
    O1 Cd1 O2 . 2 107.98(7) ?
    O2 Cd1 O2 14_455 2 82.41(7) ?
    O1 Cd1 O2 16 2 154.11(6) ?
    O1 Cd1 O2 . . 107.37(6) ?
    O2 Cd1 O2 14_455 . 148.88(4) ?
    O1 Cd1 O2 16 . 84.88(6) ?
    O2 Cd1 O2 2 . 69.79(8) ?
    O1 Cd1 O1 . 8_554 144.36(6) ?
    O2 Cd1 O1 14_455 8_554 82.90(6) ?
    O1 Cd1 O1 16 8_554 67.58(8) ?
    O2 Cd1 O1 2 8_554 106.78(6) ?
    O2 Cd1 O1 . 8_554 91.75(6) ?
    O1 Cd1 Te2 . . 119.57(5) ?
    O2 Cd1 Te2 14_455 . 113.76(5) ?
    O1 Cd1 Te2 16 . 118.53(5) ?
    O2 Cd1 Te2 2 . 35.59(4) ?
    O2 Cd1 Te2 . . 35.72(4) ?
    O1 Cd1 Te2 8_554 . 93.60(4) ?
    O1 Cd1 Te1 . 7_554 111.58(5) ?
    O2 Cd1 Te1 14_455 7_554 97.31(5) ?
    O1 Cd1 Te1 16 7_554 34.11(4) ?
    O2 Cd1 Te1 2 7_554 140.34(4) ?
    O2 Cd1 Te1 . 7_554 95.47(4) ?
    O1 Cd1 Te1 8_554 7_554 34.95(4) ?
    Te2 Cd1 Te1 . 7_554 116.088(5) ?
    O1 Cd1 Cd1 . 16 42.69(5) ?
    O2 Cd1 Cd1 14_455 16 113.04(5) ?
    O1 Cd1 Cd1 16 16 41.41(4) ?
    O2 Cd1 Cd1 2 16 144.94(5) ?
    O2 Cd1 Cd1 . 16 97.92(4) ?
    O1 Cd1 Cd1 8_554 16 106.29(4) ?
    Te2 Cd1 Cd1 . 16 130.823(8) ?
    Te1 Cd1 Cd1 7_554 16 71.352(5) ?
    O1 Cd1 Cd1 . 13_455 104.72(5) ?
    O2 Cd1 Cd1 14_455 13_455 41.86(5) ?
    O1 Cd1 Cd1 16 13_455 159.57(5) ?
    O2 Cd1 Cd1 2 13_455 40.55(4) ?
    O2 Cd1 Cd1 . 13_455 109.20(4) ?
    O1 Cd1 Cd1 8_554 13_455 96.51(4) ?
    Te2 Cd1 Cd1 . 13_455 73.547(5) ?
    Te1 Cd1 Cd1 7_554 13_455 126.995(8) ?
    Cd1 Cd1 Cd1 16 13_455 143.877(10) ?
    O1 Cd1 Cd1 . 15 104.17(5) ?
    O2 Cd1 Cd1 14_455 15 153.98(5) ?
    O1 Cd1 Cd1 16 15 45.47(5) ?
    O2 Cd1 Cd1 2 15 108.67(4) ?
    O2 Cd1 Cd1 . 15 40.10(4) ?
    O1 Cd1 Cd1 8_554 15 71.44(4) ?
    Te2 Cd1 Cd1 . 15 73.148(6) ?
    Te1 Cd1 Cd1 7_554 15 58.8870(10)
                                   ?
    Cd1 Cd1 Cd1 16 15 71.628(5) ?
    Cd1 Cd1 Cd1 13_455 15 143.600(10) ?
    O1 Cd1 Cd1 . 14_455 122.01(5) ?
    O2 Cd1 Cd1 14_455 14_455 42.10(5) ?
    O1 Cd1 Cd1 16 14_455 90.20(4) ?
    O2 Cd1 Cd1 2 14_455 101.62(5) ?
    O2 Cd1 Cd1 . 14_455 129.56(4) ?
    O1 Cd1 Cd1 8_554 14_455 41.48(4) ?
    Te2 Cd1 Cd1 . 14_455 113.622(7) ?
    Te1 Cd1 Cd1 7_554 14_455 58.8880(10)
                                       ?
    Cd1 Cd1 Cd1 16 14_455 110.788(6) ?
    Cd1 Cd1 Cd1 13_455 14_455 69.450(8) ?
    Cd1 Cd1 Cd1 15 14_455 111.882(5) ?
    O1 Te1 O1 11_556 2 180.0 ?
    O1 Te1 O1 11_556 10_556 93.54(7) ?
    O1 Te1 O1 2 10_556 86.46(7) ?
    O1 Te1 O1 11_556 12_556 93.54(7) ?
    O1 Te1 O1 2 12_556 86.46(7) ?
    O1 Te1 O1 10_556 12_556 93.54(7) ?
    O1 Te1 O1 11_556 3 86.46(7) ?
    O1 Te1 O1 2 3 93.54(7) ?
    O1 Te1 O1 10_556 3 86.46(7) ?
    O1 Te1 O1 12_556 3 180.0 ?
    O1 Te1 O1 11_556 . 86.46(7) ?
    O1 Te1 O1 2 . 93.54(7) ?
    O1 Te1 O1 10_556 . 180.0 ?
    O1 Te1 O1 12_556 . 86.46(7) ?
    O1 Te1 O1 3 . 93.54(7) ?
    O1 Te1 Cd1 11_556 5 41.63(6) ?
    O1 Te1 Cd1 2 5 138.37(6) ?
    O1 Te1 Cd1 10_556 5 79.65(6) ?
    O1 Te1 Cd1 12_556 5 133.08(6) ?
    O1 Te1 Cd1 3 5 46.92(6) ?
    O1 Te1 Cd1 . 5 100.35(6) ?
    O1 Te1 Cd1 11_556 17_445 138.37(6) ?
    O1 Te1 Cd1 2 17_445 41.63(6) ?
    O1 Te1 Cd1 10_556 17_445 100.35(6) ?
    O1 Te1 Cd1 12_556 17_445 46.92(6) ?
    O1 Te1 Cd1 3 17_445 133.08(6) ?
    O1 Te1 Cd1 . 17_445 79.65(6) ?
    Cd1 Te1 Cd1 5 17_445 180.0 ?
    O1 Te1 Cd1 11_556 16 46.92(5) ?
    O1 Te1 Cd1 2 16 133.08(5) ?
    O1 Te1 Cd1 10_556 16 138.37(6) ?
    O1 Te1 Cd1 12_556 16 100.35(6) ?
    O1 Te1 Cd1 3 16 79.65(6) ?
    O1 Te1 Cd1 . 16 41.63(6) ?
    Cd1 Te1 Cd1 5 16 62.2230(10)
                               ?
    Cd1 Te1 Cd1 17_445 16 117.7760(10)
                                     ?
    O1 Te1 Cd1 11_556 4_445 133.08(5) ?
    O1 Te1 Cd1 2 4_445 46.92(5) ?
    O1 Te1 Cd1 10_556 4_445 41.63(6) ?
    O1 Te1 Cd1 12_556 4_445 79.65(6) ?
    O1 Te1 Cd1 3 4_445 100.35(6) ?
    O1 Te1 Cd1 . 4_445 138.37(6) ?
    Cd1 Te1 Cd1 5 4_445 117.7760(10)
                                   ?
    Cd1 Te1 Cd1 17_445 4_445 62.2240(10)
                                       ?
    Cd1 Te1 Cd1 16 4_445 180.0 ?
    O1 Te1 Cd1 11_556 18_545 100.35(6) ?
    O1 Te1 Cd1 2 18_545 79.65(6) ?
    O1 Te1 Cd1 10_556 18_545 46.92(5) ?
    O1 Te1 Cd1 12_556 18_545 138.37(6) ?
    O1 Te1 Cd1 3 18_545 41.63(6) ?
    O1 Te1 Cd1 . 18_545 133.08(5) ?
    Cd1 Te1 Cd1 5 18_545 62.2250(10)
                                   ?
    Cd1 Te1 Cd1 17_445 18_545 117.7750(10)
                                         ?
    Cd1 Te1 Cd1 16 18_545 117.7750(10)
                                     ?
    Cd1 Te1 Cd1 4_445 18_545 62.2250(10)
                                       ?
    O1 Te1 Cd1 11_556 6_455 79.65(6) ?
    O1 Te1 Cd1 2 6_455 100.35(6) ?
    O1 Te1 Cd1 10_556 6_455 133.08(5) ?
    O1 Te1 Cd1 12_556 6_455 41.63(6) ?
    O1 Te1 Cd1 3 6_455 138.37(6) ?
    O1 Te1 Cd1 . 6_455 46.92(5) ?
    Cd1 Te1 Cd1 5 6_455 117.7750(10)
                                   ?
    Cd1 Te1 Cd1 17_445 6_455 62.2250(10)
                                       ?
    Cd1 Te1 Cd1 16 6_455 62.2250(10)
                                   ?
    Cd1 Te1 Cd1 4_445 6_455 117.7750(10)
                                       ?
    Cd1 Te1 Cd1 18_545 6_455 180.0 ?
    O2 Te2 O2 . 11 93.00(8) ?
    O2 Te2 O2 . 2 87.00(8) ?
    O2 Te2 O2 11 2 180.00(11) ?
    O2 Te2 O2 . 10 180.0 ?
    O2 Te2 O2 11 10 87.00(8) ?
    O2 Te2 O2 2 10 93.00(8) ?
    O2 Te2 O2 . 12 93.00(8) ?
    O2 Te2 O2 11 12 87.00(8) ?
    O2 Te2 O2 2 12 93.00(8) ?
    O2 Te2 O2 10 12 87.00(8) ?
    O2 Te2 O2 . 3 87.00(8) ?
    O2 Te2 O2 11 3 93.00(8) ?
    O2 Te2 O2 2 3 87.00(8) ?
    O2 Te2 O2 10 3 93.00(8) ?
    O2 Te2 O2 12 3 180.00(13) ?
    O2 Te2 Cd1 . 10 134.98(5) ?
    O2 Te2 Cd1 11 10 44.06(5) ?
    O2 Te2 Cd1 2 10 135.94(5) ?
    O2 Te2 Cd1 10 10 45.02(5) ?
    O2 Te2 Cd1 12 10 96.56(5) ?
    O2 Te2 Cd1 3 10 83.44(5) ?
    O2 Te2 Cd1 . 3 44.06(5) ?
    O2 Te2 Cd1 11 3 83.44(5) ?
    O2 Te2 Cd1 2 3 96.56(5) ?
    O2 Te2 Cd1 10 3 135.94(5) ?
    O2 Te2 Cd1 12 3 134.98(5) ?
    O2 Te2 Cd1 3 3 45.02(5) ?
    Cd1 Te2 Cd1 10 3 106.152(5) ?
    O2 Te2 Cd1 . . 45.02(5) ?
    O2 Te2 Cd1 11 . 135.94(5) ?
    O2 Te2 Cd1 2 . 44.06(5) ?
    O2 Te2 Cd1 10 . 134.98(5) ?
    O2 Te2 Cd1 12 . 83.44(5) ?
    O2 Te2 Cd1 3 . 96.56(5) ?
    Cd1 Te2 Cd1 10 . 180.0 ?
    Cd1 Te2 Cd1 3 . 73.847(5) ?
    O2 Te2 Cd1 . 12 135.94(5) ?
    O2 Te2 Cd1 11 12 96.56(5) ?
    O2 Te2 Cd1 2 12 83.44(5) ?
    O2 Te2 Cd1 10 12 44.06(5) ?
    O2 Te2 Cd1 12 12 45.02(5) ?
    O2 Te2 Cd1 3 12 134.98(5) ?
    Cd1 Te2 Cd1 10 12 73.848(5) ?
    Cd1 Te2 Cd1 3 12 180.0 ?
    Cd1 Te2 Cd1 . 12 106.153(5) ?
    O2 Te2 Cd1 . 11 83.44(5) ?
    O2 Te2 Cd1 11 11 45.02(5) ?
    O2 Te2 Cd1 2 11 134.98(5) ?
    O2 Te2 Cd1 10 11 96.56(5) ?
    O2 Te2 Cd1 12 11 44.06(5) ?
    O2 Te2 Cd1 3 11 135.94(5) ?
    Cd1 Te2 Cd1 10 11 73.848(5) ?
    Cd1 Te2 Cd1 3 11 106.152(5) ?
    Cd1 Te2 Cd1 . 11 106.153(5) ?
    Cd1 Te2 Cd1 12 11 73.848(5) ?
    O2 Te2 Cd1 . 2 96.56(5) ?
    O2 Te2 Cd1 11 2 134.98(5) ?
    O2 Te2 Cd1 2 2 45.02(5) ?
    O2 Te2 Cd1 10 2 83.44(5) ?
    O2 Te2 Cd1 12 2 135.94(5) ?
    O2 Te2 Cd1 3 2 44.06(5) ?
    Cd1 Te2 Cd1 10 2 106.152(5) ?
    Cd1 Te2 Cd1 3 2 73.848(5) ?
    Cd1 Te2 Cd1 . 2 73.847(5) ?
    Cd1 Te2 Cd1 12 2 106.152(5) ?
    Cd1 Te2 Cd1 11 2 180.000(11) ?
    Te1 O1 Cd1 . . 139.23(10) ?
    Te1 O1 Cd1 . 16 104.25(8) ?
    Cd1 O1 Cd1 . 16 95.90(7) ?
    Te1 O1 Cd1 . 6_455 98.13(7) ?
    Cd1 O1 Cd1 . 6_455 116.00(7) ?
    Cd1 O1 Cd1 16 6_455 93.05(7) ?
    Te2 O2 Cd1 . 15 147.03(10) ?
    Te2 O2 Cd1 . 3 100.35(7) ?
    Cd1 O2 Cd1 15 3 97.59(7) ?
    Te2 O2 Cd1 . . 99.25(7) ?
    Cd1 O2 Cd1 15 . 97.80(7) ?
    Cd1 O2 Cd1 3 . 115.12(8) ?
_shelx_space_group_comment
;
The symmetry employed for this shelxl refinement is uniquely defined
by the following loop, which should always be used as a source of
symmetry information in preference to the above space-group names.
They are only intended as comments.
;
_shelx_estimated_absorpt_T_min     ?
_shelx_estimated_absorpt_T_max     ?
_shelx_hkl_file
;
   1  -2   0   16.87    0.66
  -1   2   0   19.63    0.66
   0  -3   0  243.96    7.48
   3   0   0  230.90    7.41
   0  -3   0  233.48    7.50
  -3   3   0  259.29    7.56
  -3   0   0  239.24    7.54
  -3   0   0  246.87    7.49
   0   3   0  237.05    7.44
  -3   0   0  234.67    7.47
   0   3   0  236.08    7.41
   3  -3   0  269.58    7.40
   2   2   0    7.84    0.51
   2  -4   0    6.94    0.48
  -4   2   0    8.61    0.68
  -4   2   0    7.63    0.53
  -4   2   0    7.16    0.69
  -2  -2   0    7.75    0.64
  -2  -2   0    7.77    0.55
  -2   4   0    6.89    0.41
  -2  -2   0    7.02    0.55
  -2   4   0    7.31    0.56
  -5   1   0   43.48    1.82
   4  -5   0   42.94    1.57
  -5   1   0   42.47    1.89
  -5   1   0   41.68    1.76
  -5   1   0   39.84    1.66
  -4   5   0   41.26    1.82
   4   1   0  958.87   28.58
  -5   4   0  948.97   28.76
   1  -5   0  960.94   28.59
  -5   4   0  959.14   28.42
   1  -5   0  975.57   28.71
  -5   4   0  917.24   28.62
   1  -5   0  963.77   28.70
  -1   5   0  976.47   28.53
  -4  -1   0 1000.00   28.68
  -4  -1   0  968.55   28.69
  -4  -1   0  974.65   28.70
  -4  -1   0  926.95   28.73
  -1   5   0  974.01   28.62
   3  -6   0    1.00    0.32
  -3   6   0    1.94    0.45
  -6   6   0   18.62    0.82
   0  -6   0   13.93    1.10
  -6   6   0   18.37    1.07
  -6   6   0   17.58    1.22
   6  -6   0   19.48    1.03
   0   6   0   14.60    1.03
  -7   2   0  242.83    7.99
  -7   2   0  243.63    7.89
  -7   2   0  249.26    7.75
   5  -7   0  234.07    7.42
  -7   2   0  237.21    7.64
   2   5   0  233.07    7.59
  -7   2   0  241.92    7.74
  -2  -5   0  232.89    7.60
  -2  -5   0  230.36    7.78
  -5   7   0  239.00    7.93
  -7   5   0    3.36    0.66
  -7   5   0    3.17    0.49
   5   2   0    4.24    0.62
  -7   5   0    4.02    0.72
   2  -7   0    5.17    0.80
  -2   7   0    6.08    0.70
  -5  -2   0    3.73    0.68
  -5  -2   0    2.91    0.70
  -5  -2   0    3.69    0.67
  -8   1   0    3.33    0.79
  -8   1   0    2.61    0.69
   1   7   0    3.38    0.58
  -1  -7   0    2.77    0.66
   4   4   0  243.47    7.94
  -8   4   0  247.47    7.97
  -8   4   0  245.10    8.18
   4  -8   0  239.86    8.19
   4  -8   0  250.54    7.79
  -8   4   0  235.34    8.26
  -4  -4   0  253.27    8.21
  -4  -4   0  257.41    8.16
  -4   8   0  258.15    8.31
  -4  -4   0  250.50    8.06
  -8   7   0  537.38   17.20
  -8   7   0  544.11   16.87
   1  -8   0  534.74   17.09
   7   1   0  542.69   16.95
   8  -7   0  562.06   16.82
  -7  -1   0  550.69   17.10
  -1   8   0  547.93   16.98
  -7  -1   0  539.61   16.39
  -7  -1   0  556.15   17.25
  -7  -1   0  566.12   17.14
  -9   3   0  218.30    7.71
   6  -9   0  214.66    6.97
  -9   3   0  231.57    7.45
  -9   3   0  218.95    7.38
  -9   3   0  221.13    7.29
   3   6   0  220.40    7.29
  -3  -6   0  215.29    7.52
  -6   9   0  218.04    7.67
  -3  -6   0  219.72    7.32
  -9   6   0    8.44    0.78
  -9   6   0    8.97    1.03
   6   3   0   11.05    0.96
  -9   6   0   10.66    1.06
  -6  -3   0   10.95    1.09
  -6  -3   0   10.62    1.13
  -6  -3   0    7.52    1.03
   0  -9   0   19.33    1.51
  -9   9   0   13.84    1.47
  -9   0   0   14.39    1.40
  -9   0   0   17.02    1.53
  -9   0   0   15.89    1.39
 -10   2   0   16.24    1.56
 -10   2   0   20.72    1.27
 -10   2   0   17.68    1.43
   2   8   0   18.78    1.36
 -10   2   0   15.51    1.54
  -2  -8   0   13.98    1.38
  -2  -8   0   18.84    1.22
  -8  10   0   18.81    1.65
   5 -10   0    3.70    0.86
  -5  10   0    2.43    0.71
   2 -10   0   92.14    4.07
   8   2   0  101.17    3.93
 -10   8   0   95.40    4.14
  10  -8   0   95.79    3.77
  -8  -2   0   96.59    4.18
  -2  10   0   96.19    4.00
  -8  -2   0   92.94    4.02
  -8  -2   0   99.75    4.12
   1  10   0   57.12    2.86
 -11   1   0   55.32    3.16
 -11   1   0   55.58    2.99
 -10  11   0   65.58    3.35
  -1 -10   0   56.20    3.10
   7 -11   0    9.85    1.36
 -11   4   0    2.95    0.73
   4   7   0    4.42    0.79
 -11   4   0    4.42    0.84
 -11   4   0    3.91    1.03
  -4  -7   0    4.12    0.92
  -4  -7   0    4.72    0.84
   7   4   0   13.04    1.17
 -11   7   0   13.88    1.37
 -11   7   0   15.20    1.14
   4 -11   0   11.76    1.32
  -7  -4   0   14.45    1.39
  -7  -4   0   11.50    1.33
  -4  11   0   18.33    1.56
  11  -7   0   15.38    1.31
   1 -11   0    9.49    1.39
 -11  10   0    9.89    1.50
 -10  -1   0    9.12    1.44
 -10  -1   0    8.55    1.29
  -1  11   0    8.37    1.24
 -12   3   0  337.49   11.07
   3   9   0  334.97   10.90
  -9  12   0  323.76   11.47
  -3  -9   0  305.81   11.20
   6   6   0  319.46   10.72
 -12   6   0  321.76   10.64
 -12   6   0  340.20   10.83
   6 -12   0  320.19   11.21
  -6  -6   0  316.24   11.10
  -6  -6   0  339.05   11.05
  -6  12   0  322.20   11.26
 -12   9   0    5.15    1.17
   9   3   0    5.52    1.02
  -9  -3   0    4.85    1.12
  -3  12   0    9.23    1.38
  -9  -3   0    3.78    1.03
 -12  12   0    7.23    1.49
   0 -12   0    5.01    1.20
   0  12   0    6.41    1.17
 -12   0   0    3.62    1.08
 -12   0   0    1.44    1.01
   2  11   0    7.10    1.21
 -13   2   0    9.13    1.43
 -11  13   0    7.69    1.48
  -2 -11   0    7.76    1.47
   8 -13   0    1.42    0.90
 -13   5   0    1.76    0.74
   5   8   0    0.52    0.54
 -13   5   0    0.27    0.58
  -5  -8   0   -0.26    0.63
  -8  13   0   -0.26    0.60
  -5  -8   0   -0.21    0.52
   8   5   0   69.34    3.27
   5 -13   0   69.10    3.65
 -13   8   0   75.54    3.52
 -13   8   0   74.62    3.66
  -8  -5   0   65.55    3.56
  -5  13   0   68.24    3.62
  -8  -5   0   72.53    3.58
 -13  11   0  404.47   13.71
   2 -13   0  374.79   13.50
 -11  -2   0  407.54   13.63
  -2  13   0  393.42   13.40
 -11  -2   0  397.87   13.51
   1  13   0   36.27    2.45
 -14   1   0   35.49    2.60
 -13  14   0   38.65    2.88
  -1 -13   0   35.30    2.71
  10 -14   0    1.01    1.03
   4  10   0    1.05    0.68
 -14   4   0    0.12    0.71
  -4 -10   0    0.22    0.83
 -10  14   0    1.51    0.94
   7   7   0    7.25    1.20
 -14   7   0    9.36    1.24
   7 -14   0    7.96    1.57
 -14   7   0    8.05    1.20
  14  -7   0    9.44    1.96
  -7  -7   0    7.85    1.45
  -7  -7   0    6.29    1.25
  -7  14   0    8.37    1.53
 -14  10   0    1.40    0.92
 -14  10   0    1.97    0.90
   4 -14   0    1.37    0.96
 -10  -4   0    1.21    0.95
 -10  -4   0    1.19    0.79
  -4  14   0    3.11    1.06
   1 -14   0    3.15    1.14
 -14  13   0    2.11    1.11
 -14  13   0    0.90    0.95
 -13  -1   0    2.02    1.17
  -1  14   0    2.15    0.96
 -13  -1   0    2.35    1.00
 -15   3   0   14.84    1.90
   3  12   0   17.92    1.70
  12 -15   0   10.85    2.04
  -3 -12   0   12.97    2.05
 -12  15   0   14.20    2.17
 -15   6   0   74.38    3.55
   6   9   0   71.19    3.50
   9 -15   0   75.56    4.23
  -6  -9   0   72.19    3.97
  -9  15   0   69.25    4.06
   9   6   0    8.74    1.36
   6 -15   0    6.80    1.50
 -15   9   0    6.05    1.15
  -9  -6   0    6.87    1.34
  -6  15   0    7.03    1.50
  -9  -6   0    6.21    1.38
   3 -15   0    2.37    1.03
 -15  12   0    1.94    1.07
 -15  12   0    0.95    1.00
  -3  15   0    1.55    0.94
 -12  -3   0    1.48    1.13
 -12  -3   0    2.64    1.05
   0 -15   0    2.26    1.33
 -15  15   0    2.86    1.32
 -15  15   0    2.97    1.26
 -15   0   0    2.80    1.18
   0  15   0    4.66    1.13
 -16   2   0  172.98    6.95
  14 -16   0  160.50    7.23
   2  14   0  164.47    6.59
  -2 -14   0  162.29    7.15
 -14  16   0  158.53    6.76
 -14  16   0  162.93    7.29
 -16   5   0   54.56    3.15
  11 -16   0   53.47    3.65
 -11  16   0   53.13    3.67
  -5 -11   0   61.00    3.70
 -16   8   0    1.09    0.79
   8 -16   0    0.94    1.00
  -8  -8   0    0.62    1.02
  -8  16   0    2.06    1.07
  -8  -8   0    2.42    1.03
 -16  11   0   39.93    2.64
   5 -16   0   40.79    3.06
  -5  16   0   39.46    2.95
 -11  -5   0   41.63    2.93
 -11  -5   0   40.41    3.05
 -16  14   0   34.62    2.58
   2 -16   0   32.11    2.75
 -16  14   0   28.42    4.46
  -2  16   0   32.41    2.64
 -14  -2   0   30.45    2.62
  13 -17   0    2.03    1.41
 -17   4   0    1.47    1.04
  -4 -13   0    1.30    1.20
 -13  17   0    2.05    1.29
 -13  17   0    3.36    1.46
  10 -17   0   74.72    4.34
 -17   7   0   69.55    3.57
 -10  17   0   66.07    4.24
  -7 -10   0   68.38    4.10
   7 -17   0  152.80    6.95
 -17  10   0  166.57    6.27
 -10  -7   0  151.45    6.54
 -10  -7   0  143.30    6.68
  -7  17   0  152.36    6.90
 -17  13   0    2.73    1.21
   4 -17   0    3.83    1.40
  -4  17   0    2.70    1.27
 -13  -4   0    2.88    1.29
 -13  -4   0    3.18    1.41
  12 -18   0    0.32    1.28
 -18   6   0    1.19    1.00
 -12  18   0   -0.08    1.11
  -6 -12   0    2.14    1.40
 -12  18   0    1.46    1.37
   9 -18   0   -0.19    1.16
  -9  18   0    1.86    1.37
  -9  -9   0    0.31    1.22
 -18  12   0    8.88    1.59
   6 -18   0    6.78    1.69
 -12  -6   0    5.43    1.68
  -6  18   0    8.11    1.76
 -12  -6   0    5.98    1.43
  -1   1   1    0.50    0.12
  -1   3  -1  244.27    6.79
  -2  -1  -1  222.36    7.01
   2   1   1  214.42    7.08
   0  -2  -1   95.59    3.13
   0   2   1   96.60    3.11
  -3  -2  -1   64.17    2.44
  -3  -2  -1   61.93    2.38
  -3  -2  -1   59.28    2.42
  -2   5  -1   72.66    2.12
  -2   5  -1   73.11    2.45
  -5   3   1   56.38    2.40
  -5   3   1   57.59    2.26
   3   2   1   60.89    2.35
   2  -5   1   73.92    2.40
   2  -5   1   73.50    2.48
  -5   3   1   59.06    2.41
   2  -3  -1  604.40   18.93
  -3   1  -1  634.07   19.10
  -1  -2   1  663.03   19.04
  -2   3   1  691.07   19.09
   3  -1   1  602.10   19.02
  -1  -2   1  643.20   19.00
  -2   3   1  639.01   18.93
  -3   4  -1   15.04    0.90
  -1  -3  -1   16.93    0.89
  -1  -3  -1   16.86    0.86
  -4   1   1   17.48    0.88
  -4   1   1   19.47    1.00
   1   3   1   17.07    0.86
  -4   1   1   21.24    1.03
   3  -4   1   15.25    0.64
  -4   1   1   16.68    0.86
  -4  -3  -1  156.86    5.34
  -3   7  -1  156.33    5.36
  -4  -3  -1  159.95    5.37
  -4  -3  -1  144.49    5.30
  -3   7  -1  153.28    4.81
   4   3   1  153.95    5.24
   3  -7   1  151.90    5.34
  -7   4   1  165.37    5.42
  -7   4   1  154.85    5.41
   3  -7   1  159.53    5.25
  -7   4   1  158.27    5.16
   4  -4  -1   48.88    1.89
   0   4  -1   47.13    1.86
   0   4  -1   48.58    1.82
  -4   0  -1   52.86    2.11
  -4   0  -1   53.69    1.97
  -4   0  -1   53.94    2.02
  -4   4   1   47.05    1.99
   0  -4   1   51.21    1.97
   4   0   1   58.53    2.03
   0  -4   1   48.63    1.98
   3   1  -1   21.62    0.91
  -4   3  -1   23.88    1.13
  -4   3  -1   24.85    1.16
   1  -4  -1   22.28    1.08
   1  -4  -1   19.17    1.03
  -1   4   1   21.36    1.02
  -3  -1   1   22.15    1.07
  -1   4   1   18.57    1.00
  -3  -1   1   22.74    1.07
  -3  -1   1   23.35    1.06
  -2  -4  -1  336.36   10.14
  -4   6  -1  329.63   10.42
  -2  -4  -1  338.31   10.26
  -2  -4  -1  343.20   10.35
  -6   2   1  320.04   10.24
  -6   2   1  332.04   10.45
  -6   2   1  327.51   10.45
   4  -6   1  326.66    9.88
  -6   2   1  314.68   10.24
   2   4   1  327.47   10.24
   4  -6   1  332.24   10.05
  -5  -4  -1  164.79    5.82
  -5  -4  -1  164.98    5.86
  -4   9  -1  156.69    5.85
  -5  -4  -1  165.87    5.86
  -9   5   1  160.80    5.55
  -9   5   1  171.29    5.90
   5   4   1  165.49    5.71
   4  -9   1  161.85    5.87
  -9   5   1  162.63    5.78
  -1   6  -1    2.78    0.45
  -5  -1  -1    3.90    0.74
  -1   6  -1    3.03    0.52
  -5  -1  -1    3.44    0.62
  -5  -1  -1    3.40    0.60
   5   1   1    3.71    0.61
   1  -6   1    4.74    0.69
   1  -6   1    3.57    0.62
   3  -5  -1  371.55   11.61
  -5   2  -1  386.30   11.79
  -5   2  -1  378.77   11.89
  -5   2  -1  379.35   11.69
  -5   2  -1  375.96   11.78
   2   3  -1  381.57   11.51
  -2  -3   1  396.52   11.83
  -3   5   1  389.26   11.83
  -3   5   1  381.49   11.55
  -2  -3   1  391.96   11.65
  -2  -3   1  382.51   11.75
   0  -5  -1   65.17    2.63
  -5   5  -1   63.42    2.44
   0  -5  -1   74.32    2.66
   0  -5  -1   68.33    2.37
   5   0  -1   63.25    2.43
  -5   5  -1   70.24    2.72
  -5   0   1   66.71    2.35
  -5   0   1   64.09    2.60
   0   5   1   69.20    2.55
  -5   0   1   65.55    2.56
   5  -5   1   69.96    2.34
  -5   0   1   62.52    2.63
  -5   0   1   66.37    2.45
  -3  -5  -1   32.62    1.59
  -3  -5  -1   31.85    1.68
  -5   8  -1   32.77    1.83
  -3  -5  -1   29.61    1.70
  -8   3   1   31.85    1.90
   3   5   1   31.88    1.65
  -8   3   1   31.25    1.67
   5  -8   1   34.95    1.24
  -8   3   1   33.37    1.68
  -8   3   1   33.04    1.70
  -5  11  -1   17.20    1.52
  -6  -5  -1   16.99    1.50
  11  -6  -1   22.08    1.59
  -6  -5  -1   17.10    1.49
 -11   6   1   18.58    1.51
   5 -11   1   20.61    1.64
   6   5   1   17.31    1.39
 -11   6   1   19.01    1.35
 -11   6   1   16.86    1.49
  -6  -2  -1   60.22    2.64
   8  -6  -1   61.03    2.56
  -6  -2  -1   61.99    2.63
  -6  -2  -1   53.72    2.66
  -2   8  -1   57.13    2.50
   6   2   1   59.26    2.54
   2  -8   1   55.35    2.59
  -8   6   1   59.01    2.27
  -8   6   1   57.24    2.67
  -6   1  -1  124.75    4.27
   1   5  -1  130.06    4.30
  -6   1  -1  124.57    4.43
   5  -6  -1  133.90    4.34
  -6   1  -1  126.24    4.50
  -6   1  -1  127.56    4.51
  -6   1  -1  127.05    4.67
  -1  -5   1  130.95    4.52
  -1  -5   1  132.49    4.63
  -1  -5   1  131.22    4.24
  -5   6   1  139.55    4.71
   2  -6  -1  163.55    5.55
   4   2  -1  166.75    5.31
   2  -6  -1  160.10    5.43
  -6   4  -1  166.08    5.62
  -6   4  -1  173.26    5.33
  -6   4  -1  172.99    5.61
  -4  -2   1  162.45    5.51
  -4  -2   1  166.89    5.51
  -4  -2   1  162.07    5.54
  -4  -2   1  171.38    5.13
  -4  -2   1  165.86    5.53
  -2   6   1  159.96    5.52
  -6   7  -1  161.08    5.93
  -1  -6  -1  168.45    5.60
  -1  -6  -1  173.29    5.89
  -6   7  -1  171.79    5.52
   1   6   1  168.91    5.76
  -7   1   1  163.60    5.97
  -7   1   1  173.55    5.61
  -7   1   1  167.84    5.80
  -7   1   1  176.11    5.95
   6  -7   1  173.99    5.38
  -4  -6  -1   90.31    3.77
  -4  -6  -1   91.60    3.68
  -6  10  -1   82.93    3.79
 -10   4   1   91.40    3.58
   6 -10   1   91.21    3.84
   4   6   1   87.22    3.56
 -10   4   1   87.17    3.57
  -7  -6  -1   11.79    1.56
  -6  13  -1   11.50    1.65
  13  -7  -1   12.98    1.42
  -7  -6  -1   11.44    1.58
 -13   7   1   11.06    1.14
   7   6   1   11.32    1.31
   6 -13   1   11.93    1.68
 -13   7   1    8.95    1.28
  -7  -3  -1    7.71    1.12
  10  -7  -1    9.62    1.05
  -3  10  -1    8.11    1.05
  -7  -3  -1    7.09    1.13
  -7  -3  -1    9.77    1.13
 -10   7   1    9.11    1.17
   3 -10   1    8.67    1.20
   7   3   1    9.76    1.03
 -10   7   1    9.42    0.86
  -7   0  -1  122.38    4.44
   0   7  -1  119.70    4.22
   7  -7  -1  124.14    4.25
  -7   0  -1  119.47    3.91
  -7   0  -1  117.07    4.42
  -7   0  -1  121.52    4.25
   7   0   1  118.58    4.42
  -7   7   1  115.42    4.52
  -7   7   1  117.74    3.87
   0  -7   1  121.96    3.88
   0  -7   1  118.86    4.44
   0  -7   1  114.83    4.47
   4  -7  -1   31.90    1.55
  -7   3  -1   36.90    1.79
  -7   3  -1   34.51    1.63
  -7   3  -1   36.88    1.88
   3   4  -1   34.52    1.50
  -3  -4   1   35.71    1.83
  -4   7   1   32.39    1.75
  -3  -4   1   34.71    1.73
  -3  -4   1   32.96    1.60
  -7   6  -1    3.48    0.70
  -7   6  -1    1.92    0.56
  -6  -1   1    4.13    0.68
  -6  -1   1    5.05    0.78
  -2  -7  -1  175.53    6.36
  -2  -7  -1  179.06    6.09
  -7   9  -1  176.48    6.50
  -9   2   1  176.35    6.05
  -9   2   1  179.13    6.56
  -9   2   1  184.74    6.52
   2   7   1  178.98    6.23
  -9   2   1  175.64    6.26
  -5  -7  -1    2.60    0.77
  -5  -7  -1    0.91    0.70
  -7  12  -1    1.11    0.74
   5   7   1    2.82    0.77
 -12   5   1    1.16    0.68
 -12   5   1    1.33    0.64
   7 -12   1    1.67    0.87
  -7  15  -1   63.78    3.77
  -8  -7  -1   63.14    3.67
  -8  -7  -1   68.10    3.63
 -15   8   1   69.34    3.39
   8   7   1   72.32    3.50
   7 -15   1   62.26    3.75
  -4  12  -1   28.72    2.03
  12  -8  -1   29.43    1.95
  -8  -4  -1   28.77    2.08
  -8  -4  -1   29.25    2.06
 -12   8   1   25.23    1.72
   8   4   1   31.10    1.98
 -12   8   1   31.33    2.13
   4 -12   1   27.66    2.07
 -12   8   1   29.60    2.11
  -8  -1  -1    8.32    1.16
  -1   9  -1   10.34    1.02
  -8  -1  -1    9.48    1.20
  -8  -1  -1   11.12    1.25
   1  -9   1    9.69    1.12
   8   1   1    9.89    1.04
  -8   2  -1    9.45    0.93
  -8   2  -1    9.27    1.03
  -8   2  -1    8.97    0.84
   6  -8  -1   10.35    0.88
  -8   2  -1    7.07    0.92
  -8   2  -1    9.15    1.20
  -6   8   1   10.37    1.05
  -2  -6   1    9.66    0.98
  -2  -6   1   10.61    1.16
  -2  -6   1    8.80    0.78
  -8   5  -1   86.01    3.16
   5   3  -1   88.67    3.20
  -8   5  -1   83.39    3.48
   3  -8  -1   86.86    3.29
   3  -8  -1   87.83    3.49
  -8   5  -1   85.57    3.52
  -3   8   1   86.16    3.48
  -5  -3   1   89.71    3.49
  -5  -3   1   90.16    2.86
  -5  -3   1   88.11    3.49
  -5  -3   1   89.41    3.45
  -8   8  -1   11.76    1.18
   0  -8  -1    9.21    1.07
  -8   8  -1    9.61    0.89
   0  -8  -1   10.07    1.25
  -8   0   1   10.63    0.80
   8  -8   1   11.73    0.84
  -8   0   1   10.32    1.07
  -8   0   1   10.22    1.18
  -8   0   1    9.54    1.12
   0   8   1   10.76    1.07
  -3  -8  -1   21.60    1.54
  -8  11  -1   18.89    1.71
  -3  -8  -1   23.22    1.77
 -11   3   1   23.01    1.52
   3   8   1   24.27    1.64
 -11   3   1   18.15    1.53
  -8  14  -1   30.86    2.54
  14  -6  -1   39.95    2.62
  -6  -8  -1   37.76    2.61
  -6  -8  -1   28.51    2.22
   8 -14   1   34.36    2.59
   6   8   1   33.92    2.27
 -14   6   1   37.31    2.26
 -14   6   1   32.38    2.13
  -8  17  -1   24.47    2.54
  -9  -8  -1   26.01    2.34
  -9  -8  -1   24.49    2.49
 -17   9   1   25.18    2.03
   8 -17   1   26.81    2.66
  -9  -5  -1  120.09    5.18
  -5  14  -1  113.74    5.20
  -9  -5  -1  117.17    5.21
 -14   9   1  118.17    4.95
   5 -14   1  109.66    5.20
   9   5   1  117.23    4.93
  -2  11  -1   19.97    1.54
  -9  -2  -1   18.07    1.62
  -9  -2  -1   19.05    1.69
  -9  -2  -1   16.82    1.67
   2 -11   1   17.96    1.64
 -11   9   1   19.85    1.71
   9   2   1   17.88    1.55
  -9   1  -1  155.73    5.15
  -9   1  -1  149.78    5.65
  -9   1  -1  161.65    5.77
  -9   1  -1  151.05    5.90
   1   8  -1  158.26    5.45
  -1  -8   1  154.91    5.76
  -8   9   1  148.48    5.84
   4   5  -1   11.47    0.90
   5  -9  -1   11.64    0.96
  -9   4  -1   11.05    1.07
  -9   4  -1   10.61    1.20
   5  -9  -1   13.35    1.23
  -9   4  -1    9.87    0.95
  -5   9   1   12.18    1.17
  -4  -5   1   13.48    1.17
  -4  -5   1   10.18    0.98
   7   2  -1   22.83    1.39
  -9   7  -1   23.51    1.66
   2  -9  -1   20.42    1.54
  -9   7  -1   24.22    1.55
  -9   7  -1   23.65    1.21
  -7  -2   1   22.96    1.61
   9  -7   1   22.71    1.35
  -2   9   1   20.81    1.53
  -7  -2   1   24.75    1.61
  -1  -9  -1    7.75    1.15
  -9  10  -1    5.24    1.09
 -10   1   1    6.83    0.81
 -10   1   1    4.64    1.04
   1   9   1    9.75    1.11
 -10   1   1    5.34    0.96
  -9  13  -1   32.26    2.48
  -4  -9  -1   25.76    2.18
   4   9   1   32.03    2.12
 -13   4   1   30.51    2.16
   9 -13   1   35.51    2.58
 -13   4   1   30.52    1.92
  -7  -9  -1    2.01    1.02
  -9  16  -1    2.53    1.16
 -16   7   1    3.27    0.95
   7   9   1    1.93    0.90
   9 -16   1    3.25    1.28
  -6  16  -1    2.95    1.14
 -10  -6  -1    2.98    1.27
 -10  -6  -1    2.27    0.98
   6 -16   1    1.74    1.14
 -16  10   1    3.59    1.07
 -10  -3  -1   -0.16    0.72
 -10  -3  -1    0.63    0.71
  -3  13  -1    1.71    0.86
   3 -13   1    2.05    0.91
 -13  10   1    2.77    0.98
 -13  10   1    0.58    0.80
 -10   0  -1  211.21    7.81
 -10   0  -1  210.61    7.57
 -10   0  -1  208.07    7.58
   0  10  -1  202.62    7.28
   0 -10   1  204.18    7.60
 -10  10   1  213.09    7.80
   3   7  -1   52.63    2.40
 -10   3  -1   53.30    2.37
 -10   3  -1   55.79    2.61
 -10   3  -1   53.21    2.57
 -10   3  -1   53.72    2.88
  -3  -7   1   58.39    2.48
  -7  10   1   53.44    2.83
  -3  -7   1   49.39    2.65
 -10   6  -1  164.49    6.01
   6   4  -1  154.49    5.57
 -10   6  -1  162.22    5.56
   4 -10  -1  152.57    5.95
 -10   6  -1  171.19    6.08
  -6  -4   1  169.13    6.06
  -4  10   1  158.25    6.01
  -6  -4   1  166.24    5.93
   1 -10  -1   27.94    1.99
 -10   9  -1   33.07    2.16
  -1  10   1   33.58    2.04
  -9  -1   1   31.78    2.13
  -9  -1   1   33.75    2.08
 -10  12  -1    3.22    1.03
  -2 -10  -1    3.04    0.98
   2  10   1    3.93    0.94
 -12   2   1    5.47    1.14
 -10  15  -1    4.72    1.40
  -5 -10  -1    3.72    1.18
  10 -15   1    3.59    1.30
 -15   5   1    3.25    1.03
   5  10   1    4.56    1.14
  -8 -10  -1    8.05    1.77
 -10  18  -1    9.67    2.00
  10 -18   1   11.72    2.21
 -11  -7  -1    7.58    1.51
 -11  -7  -1    8.94    1.86
  -7  18  -1    8.52    1.86
 -18  11   1    8.93    1.48
   7 -18   1   10.11    2.05
 -11  -4  -1    5.56    1.30
  -4  15  -1    9.28    1.61
 -11  -4  -1    7.72    1.58
   4 -15   1    4.59    1.28
 -15  11   1    6.98    1.35
 -11  -1  -1    0.27    0.78
 -11  -1  -1    0.56    0.68
  -1  12  -1    4.30    0.97
 -12  11   1    2.41    0.97
   1 -12   1    4.92    1.14
   2   9  -1   17.06    1.38
 -11   2  -1   19.49    1.81
 -11   2  -1   19.93    1.62
  -9  11   1   17.32    1.71
  -2  -9   1   16.86    1.61
   6 -11  -1   79.50    3.71
 -11   5  -1   82.67    3.38
 -11   5  -1   84.83    3.43
 -11   5  -1   77.90    3.56
   5   6  -1   81.36    3.28
 -11   5  -1   78.93    3.76
  -5  -6   1   81.69    3.53
  -5  -6   1   83.16    3.71
  -6  11   1   77.05    3.72
   3 -11  -1  185.04    7.26
 -11   8  -1  198.87    7.39
   8   3  -1  201.76    6.97
 -11   8  -1  210.41    7.21
  -8  -3   1  204.53    7.32
  11  -8   1  221.26    7.99
  -8  -3   1  190.67    7.31
  -3  11   1  191.59    7.29
   0 -11  -1   15.30    1.59
 -11  11  -1   15.31    1.68
 -11   0   1   14.75    1.68
   0  11   1   13.65    1.46
 -11   0   1   15.88    1.58
 -11  14  -1   60.23    3.68
  -3 -11  -1   62.33    3.62
 -14   3   1   64.22    3.44
  11 -14   1   67.62    3.91
   3  11   1   62.04    3.28
  -6 -11  -1    2.03    1.20
 -11  17  -1    1.64    1.28
  11 -17   1    1.06    1.23
 -17   6   1    0.82    0.83
  -5  17  -1    1.81    1.17
 -12  -5  -1    1.61    1.06
 -12  -5  -1    1.95    1.22
 -17  12   1    2.55    1.01
   5 -17   1    1.79    1.08
 -12  -2  -1    0.22    0.98
 -12  -2  -1    0.32    0.73
  -2  14  -1    0.33    0.71
 -14  12   1    0.73    0.92
 -14  12   1    1.07    0.94
   2 -14   1    1.80    0.94
 -12   1  -1   27.12    2.15
 -12   1  -1   29.90    2.32
   1  11  -1   28.52    1.96
  -1 -11   1   30.49    2.29
 -11  12   1   28.69    2.31
   8 -12  -1    1.00    0.82
 -12   4  -1    1.65    0.63
   4   8  -1    0.95    0.55
 -12   4  -1    1.38    0.69
 -12   4  -1    0.30    0.78
  -4  -8   1    1.50    0.64
  -4  -8   1    0.43    0.67
  -8  12   1    3.66    1.04
   5 -12  -1    8.65    1.39
 -12   7  -1    9.82    1.40
 -12   7  -1   10.19    1.27
 -12   7  -1   11.03    1.08
 -12   7  -1    9.53    1.27
   7   5  -1    8.96    1.04
  -5  12   1    9.18    1.42
  -7  -5   1    8.51    1.38
  -7  -5   1    9.43    1.34
   2 -12  -1    0.53    0.71
 -12  10  -1    0.13    0.65
 -10  -2   1    1.02    0.72
  -2  12   1    1.55    0.81
 -10  -2   1    0.56    0.87
  -1 -12  -1  121.52    5.49
 -12  13  -1  122.50    5.64
 -13   1   1  122.84    5.35
   1  12   1  121.20    5.23
  -4 -12  -1   17.47    2.36
 -12  16  -1   19.53    2.23
   4  12   1   17.84    1.83
 -16   4   1   16.42    1.84
  12 -16   1   23.31    2.49
  -3  16  -1   19.05    2.02
 -13  -3  -1   21.00    2.19
 -13  -3  -1   19.14    2.46
   3 -16   1   18.97    2.53
 -16  13   1   20.83    2.05
   0  13  -1    6.29    1.24
 -13   0  -1    6.90    1.42
 -13  13   1    7.47    1.51
   0 -13   1    7.76    1.52
 -13  13   1    8.84    1.57
 -13   3  -1    5.62    1.21
   3  10  -1    6.81    1.10
 -10  13   1    7.35    1.50
  -3 -10   1    6.90    1.35
   7 -13  -1   19.82    1.92
 -13   6  -1   23.86    1.65
   6   7  -1   21.07    1.56
 -13   6  -1   22.52    1.67
  -6  -7   1   21.25    1.90
  -7  13   1   19.92    1.92
  -6  -7   1   24.11    1.82
 -13   9  -1   11.87    1.50
   9   4  -1   11.64    1.27
   4 -13  -1   12.46    1.72
  -9  -4   1   10.59    1.59
  -4  13   1   13.28    1.54
  -9  -4   1   14.43    1.76
 -13  12  -1    3.68    1.09
   1 -13  -1    1.83    0.91
 -12  -1   1    1.78    0.88
  -1  13   1    1.55    0.85
 -12  -1   1    2.01    1.06
  -2 -13  -1    3.82    1.26
 -13  15  -1    2.80    1.24
 -15   2   1    4.62    1.29
   2  13   1    3.56    1.05
  13 -15   1    2.57    1.33
  -5 -13  -1   19.07    2.50
 -13  18  -1   14.57    2.07
  13 -18   1   22.99    2.89
 -18   5   1   20.79    2.11
  -1  15  -1   83.60    4.14
 -14  -1  -1   78.79    4.25
   1 -15   1   78.83    4.39
 -15  14   1   78.73    4.12
 -14   2  -1    0.35    0.84
   2  12  -1    1.31    0.75
  -2 -12   1    0.98    0.88
 -12  14   1    1.02    0.95
   9 -14  -1   46.82    3.17
   5   9  -1   47.53    2.60
 -14   5  -1   52.26    2.81
  -9  14   1   50.99    3.25
  -5  -9   1   45.87    3.01
   8   6  -1    5.05    1.01
   6 -14  -1    4.88    1.26
 -14   8  -1    4.44    1.08
  -6  14   1    4.35    1.22
  -8  -6   1    3.83    1.01
  -8  -6   1    3.99    1.18
   3 -14  -1    0.07    0.73
 -14  11  -1    0.46    0.86
 -14  11  -1    0.77    0.79
 -11  -3   1   -0.06    0.83
  -3  14   1    0.27    0.73
 -11  -3   1    0.99    0.82
   0 -14  -1   22.54    2.19
 -14  14  -1   18.94    2.22
 -14   0   1   20.56    2.07
   0  14   1   20.96    1.98
  -3 -14  -1    0.55    1.10
 -14  17  -1    0.48    1.21
 -14  17  -1    1.83    1.39
 -17   3   1    1.91    1.14
  14 -17   1    0.88    1.27
  -2  17  -1    2.16    1.30
 -15  -2  -1    2.44    1.26
   2 -17   1    2.43    1.36
 -17  15   1    2.98    1.32
   1  14  -1    1.99    0.91
  14 -15  -1    1.86    1.24
 -15   1  -1    2.37    1.14
 -14  15   1    1.14    1.02
  -1 -14   1    2.34    1.13
 -14  15   1    0.99    1.03
  11 -15  -1   72.68    4.21
 -15   4  -1   73.69    3.72
  -4 -11   1   69.07    4.03
 -11  15   1   70.45    4.19
 -15   7  -1   58.07    2.95
   8 -15  -1   61.92    3.65
 -15   7  -1   55.27    2.85
  -7  -8   1   49.65    3.30
  -7  -8   1   54.96    3.21
  -8  15   1   58.88    3.64
 -15  10  -1   25.46    2.05
   5 -15  -1   24.04    2.26
 -10  -5   1   24.43    2.27
 -10  -5   1   23.62    2.12
  -5  15   1   21.19    2.13
 -15  13  -1    3.83    1.37
   2 -15  -1    3.62    1.26
 -15  13  -1    5.99    1.36
 -13  -2   1    3.69    1.16
 -13  -2   1    7.25    1.72
  -2  15   1    3.97    1.20
 -15  16  -1    3.19    1.48
  -1 -15  -1    4.54    1.59
 -15  16  -1    8.95    1.83
 -16   1   1    5.86    1.46
  15 -16   1    5.55    1.61
   1  15   1    3.60    1.14
  16 -16  -1   26.16    2.78
 -16   0  -1   32.54    2.74
 -16  16   1   33.46    2.70
   0 -16   1   30.70    2.87
 -16  16   1   27.50    2.73
  13 -16  -1    6.01    1.55
 -16   3  -1    4.96    1.27
 -13  16   1    6.93    1.69
 -13  16   1    5.36    1.42
  -3 -13   1    4.02    1.35
  10 -16  -1    7.01    1.74
 -16   6  -1    7.53    1.37
 -10  16   1    7.85    1.74
  -6 -10   1    8.20    1.71
   7 -16  -1   11.63    1.96
 -16   9  -1   11.85    1.59
  -7  16   1   13.00    2.04
  -9  -7   1   13.84    1.99
  -9  -7   1    9.34    1.53
 -16  12  -1   83.38    4.04
   4 -16  -1   70.54    4.20
  -4  16   1   74.62    4.20
 -12  -4   1   75.69    4.11
 -12  -4   1   79.98    4.36
 -16  15  -1    1.63    1.19
 -16  15  -1    0.63    1.13
   1 -16  -1   -0.20    1.10
  -1  16   1    1.42    1.00
 -15  -1   1    1.10    1.02
 -17   2  -1    9.29    1.69
  15 -17  -1   11.10    2.16
 -15  17   1    9.45    1.76
 -15  17   1   12.85    2.25
  -2 -15   1    7.66    1.76
  12 -17  -1   27.88    2.76
 -17   5  -1   25.25    2.25
  -5 -12   1   29.75    2.84
 -12  17   1   25.69    2.28
 -12  17   1   27.96    2.73
   9 -17  -1   24.87    2.53
  -9  17   1   20.88    2.38
  -9  17   1   22.17    2.51
  -8  -9   1   22.44    2.40
 -17  11  -1    4.78    1.31
   6 -17  -1    6.61    1.70
 -11  -6   1    6.31    1.57
 -11  -6   1    4.30    1.36
  -6  17   1    5.36    1.52
   3 -17  -1    1.75    1.29
 -17  14  -1    2.17    1.16
 -14  -3   1    0.45    1.37
  -3  17   1    1.26    1.16
 -14  -3   1    1.27    1.17
  11 -18  -1   31.74    3.01
  -7 -11   1   28.02    2.91
 -11  18   1   34.57    3.15
 -11  18   1   35.20    2.56
   8 -18  -1    1.67    1.39
  -8  18   1    2.07    1.36
 -10  -8   1    1.65    1.39
 -18  13  -1   36.80    2.67
  -5  18   1   34.42    2.94
 -13  -5   1   33.43    3.10
   1   0  -2   39.94    1.42
   0  -1  -2   39.21    1.46
  -1   1  -2   40.32    1.34
   1  -1   2   40.20    1.33
   0   1   2   40.04    1.45
   2  -2  -2  407.82   12.00
  -2   0  -2  384.78   12.06
  -2   2   2  411.69   11.99
   2   0   2  391.47   12.05
  -2   3  -2  719.24   20.42
  -1  -2  -2  670.17   20.56
  -3   1   2  692.86   20.37
  -3   1   2  717.92   20.47
  -3   1   2  655.54   20.33
   1   2   2  701.10   20.55
   1   2   2  643.24   20.41
  -3  -1  -2  138.14    4.61
  -3  -1  -2  128.95    4.62
  -1   4  -2  144.61    4.31
   4  -3  -2  136.50    4.63
  -1   4  -2  147.58    4.49
  -3  -1  -2  137.82    4.50
  -4   3   2  137.56    4.44
   1  -4   2  152.16    4.58
  -4   3   2  130.86    4.56
   1  -4   2  149.27    4.57
   3   1   2  141.38    4.64
  -3   2  -2  195.20    6.30
  -3   2  -2  193.28    6.30
   1  -3  -2  197.66    6.32
  -2  -1   2  208.73    6.25
  -1   3   2  196.02    6.29
  -2  -1   2  207.97    6.27
  -1   3   2  204.02    6.30
   3  -2   2  205.64    6.23
  -2  -1   2  205.88    6.20
  -2  -3  -2   72.40    2.61
  -2  -3  -2   69.48    2.57
  -3   5  -2   73.20    2.67
  -2  -3  -2   75.74    2.61
  -5   2   2   70.48    2.55
   2   3   2   67.03    2.60
   3  -5   2   67.59    2.43
  -4  -2  -2  408.86   12.64
  -4  -2  -2  411.99   12.81
  -2   6  -2  414.65   12.26
  -4  -2  -2  417.36   12.87
   6  -4  -2  411.50   12.86
  -4  -2  -2  407.66   12.71
  -2   6  -2  427.44   12.70
  -6   4   2  403.97   12.79
   2  -6   2  424.52   12.70
  -6   4   2  407.24   12.56
   2  -6   2  417.05   12.76
   4   2   2  402.07   12.77
  -4   1  -2  464.97   13.91
  -4   1  -2  446.61   13.80
  -4   1  -2  462.80   14.01
   3  -4  -2  431.45   13.81
  -4   1  -2  460.01   13.87
  -3   4   2  437.40   13.80
  -3   4   2  474.48   13.98
  -1  -3   2  476.38   13.92
  -1  -3   2  453.27   13.85
  -1  -3   2  464.51   13.66
   4  -1   2  461.61   13.96
  -1  -3   2  468.89   13.69
  -4   4  -2  163.48    5.43
   0  -4  -2  174.00    5.50
   0  -4  -2  168.84    5.62
  -4   4  -2  167.82    5.58
  -4   0   2  172.84    5.36
  -4   0   2  170.48    5.49
  -4   0   2  171.45    5.37
  -4   0   2  176.41    5.59
   0   4   2  167.44    5.52
  -4   7  -2   20.23    1.25
  -3  -4  -2   15.55    1.12
  -3  -4  -2   17.14    1.16
  -3  -4  -2   16.40    1.15
  -7   3   2   14.42    1.04
   4  -7   2   21.21    1.10
   3   4   2   15.66    1.12
  -7   3   2   16.00    1.16
  -7   3   2   15.79    1.05
   4  -7   2   21.27    1.22
  -5  -3  -2  372.27   11.74
   8  -5  -2  378.66   11.77
  -5  -3  -2  380.09   11.65
  -5  -3  -2  373.73   11.73
  -3   8  -2  358.11   11.61
  -5  -3  -2  338.94   12.04
  -8   5   2  369.25   11.40
   3  -8   2  343.33   11.61
   3  -8   2  358.02   11.53
   5   3   2  374.40   11.66
  -8   5   2  369.68   11.68
  -8   5   2  376.80   11.73
  -5   0  -2   18.37    1.09
  -5   0  -2   19.46    1.31
   0   5  -2   20.68    1.04
  -5   0  -2   19.66    1.10
   0   5  -2   22.04    1.02
  -5   0  -2   19.08    1.19
   0  -5   2   20.97    0.87
   0  -5   2   21.81    1.23
  -5   5   2   20.43    1.21
   0  -5   2   23.35    1.21
   5   0   2   18.59    1.17
  -5   3  -2  196.33    6.57
  -5   3  -2  202.68    6.38
   2  -5  -2  224.64    6.58
   3   2  -2  184.37    6.16
  -5   3  -2  206.66    6.63
  -2   5   2  232.57    6.64
  -3  -2   2  199.22    6.53
  -3  -2   2  193.05    6.41
  -3  -2   2  194.56    6.22
  -3  -2   2  196.66    6.48
  -1  -5  -2  502.03   15.44
  -1  -5  -2  495.46   15.57
  -5   6  -2  506.13   15.36
  -5   6  -2  508.50   15.72
   1   5   2  478.89   15.55
   5  -6   2  540.45   15.04
  -6   1   2  517.63   15.46
  -6   1   2  507.48   15.69
  -6   1   2  506.05   15.56
  -6   1   2  517.47   15.32
  -4  -5  -2    4.86    0.79
  -4  -5  -2    3.76    0.77
  -4  -5  -2    4.56    0.81
  -9   4   2    3.84    0.68
  -9   4   2    5.24    0.83
   4   5   2    4.39    0.76
  -9   4   2    5.12    0.85
  -4  10  -2   32.48    1.98
  -6  -4  -2   31.36    2.00
  -6  -4  -2   33.99    2.00
  10  -6  -2   35.22    2.04
  -6  -4  -2   33.98    2.01
 -10   6   2   32.83    2.02
   6   4   2   34.03    1.94
 -10   6   2   37.07    2.08
   4 -10   2   31.04    1.96
 -10   6   2   34.21    1.75
  -6  -1  -2  169.62    6.09
  -6  -1  -2  175.98    5.91
   7  -6  -2  178.91    5.92
  -1   7  -2  176.74    5.76
  -6  -1  -2  172.38    5.79
  -6  -1  -2  163.69    5.95
  -7   6   2  174.10    6.06
   1  -7   2  173.61    5.96
   1  -7   2  169.56    5.93
   6   1   2  169.34    5.94
  -7   6   2  176.06    5.57
  -6   2  -2  478.35   15.21
  -6   2  -2  484.13   15.28
  -6   2  -2  490.12   15.21
   2   4  -2  509.65   14.90
   4  -6  -2  495.21   15.16
  -6   2  -2  482.89   15.44
  -2  -4   2  514.15   14.89
  -2  -4   2  493.26   15.25
  -4   6   2  509.86   15.38
  -2  -4   2  509.82   15.06
  -2  -4   2  508.25   15.35
  -6   5  -2  184.13    6.45
  -6   5  -2  193.96    6.02
   1  -6  -2  186.62    6.42
   1  -6  -2  199.03    6.41
  -6   5  -2  196.74    6.37
   5   1  -2  185.84    6.09
  -1   6   2  193.80    6.40
  -5  -1   2  193.17    6.26
  -5  -1   2  192.20    6.34
  -5  -1   2  197.55    6.04
  -5  -1   2  193.40    6.43
  -6   8  -2   11.71    0.88
  -6   8  -2   11.79    1.13
  -8   2   2   12.81    1.06
  -8   2   2   11.40    1.22
  -8   2   2   11.91    1.04
  -5  -6  -2  181.64    7.18
  -5  -6  -2  191.36    6.94
  -5  -6  -2  198.66    6.97
  -6  11  -2  189.50    7.07
   5   6   2  191.48    6.83
   6 -11   2  186.18    7.00
 -11   5   2  191.07    6.68
 -11   5   2  197.20    6.83
  -7  -5  -2   17.93    1.63
  -7  -5  -2   18.49    1.64
  -5  12  -2   19.27    1.67
  12  -7  -2   19.10    1.65
  -7  -5  -2   18.14    1.64
   5 -12   2   20.02    1.73
   7   5   2   18.75    1.61
 -12   7   2   19.61    1.63
 -12   7   2   18.84    1.42
  -7  -2  -2   48.91    2.49
  -7  -2  -2   50.66    2.61
  -2   9  -2   51.34    2.36
   9  -7  -2   49.99    2.42
  -7  -2  -2   51.27    2.48
   2  -9   2   51.39    2.51
  -9   7   2   51.23    2.57
   2  -9   2   52.10    2.51
   7   2   2   49.51    2.43
  -9   7   2   47.90    2.09
  -7   1  -2   73.56    3.08
   6  -7  -2   75.14    2.95
  -7   1  -2   77.01    3.07
   1   6  -2   84.76    2.85
  -7   1  -2   73.15    2.76
  -7   1  -2   74.20    3.28
  -7   1  -2   75.16    3.03
  -1  -6   2   81.10    2.73
  -1  -6   2   79.42    3.13
  -6   7   2   73.88    2.58
  -1  -6   2   82.93    3.26
  -6   7   2   74.40    3.20
  -7   4  -2   69.38    2.94
  -7   4  -2   67.25    2.67
  -7   4  -2   72.42    3.04
   4   3  -2   74.11    2.55
   3  -7  -2   69.32    2.91
   3  -7  -2   72.54    2.86
  -4  -3   2   75.46    2.94
  -4  -3   2   77.66    2.49
  -3   7   2   68.08    2.91
  -4  -3   2   75.46    2.95
  -4  -3   2   72.98    2.82
   0  -7  -2  261.17    8.29
   0  -7  -2  261.64    8.64
  -7   7  -2  253.65    8.36
  -7   7  -2  250.20    8.71
  -7   0   2  260.11    8.24
  -7   0   2  269.81    8.76
   0   7   2  257.35    8.61
  -7   0   2  253.65    8.58
  -7   0   2  275.00    8.42
   7  -7   2  274.28    8.13
  -3  -7  -2  242.03    8.43
  -7  10  -2  244.08    8.62
  -3  -7  -2  253.33    8.32
 -10   3   2  247.30    8.24
 -10   3   2  241.26    8.29
   7 -10   2  245.78    8.55
   3   7   2  242.34    8.34
  -6  -7  -2    8.22    1.33
  -6  -7  -2    9.52    1.38
  13  -6  -2    8.08    1.30
  -7  13  -2    7.02    1.40
   6   7   2    8.27    1.28
   7 -13   2    8.01    1.42
 -13   6   2    8.24    1.25
  -8  -6  -2   73.80    3.84
  -8  -6  -2   80.06    4.03
  -6  14  -2   76.30    4.01
 -14   8   2   81.88    3.52
 -14   8   2   79.88    3.74
   6 -14   2   81.74    4.13
   8   6   2   74.49    3.74
  -8  -3  -2  316.87   10.75
  -8  -3  -2  316.23   10.59
  -8  -3  -2  306.63   10.60
  11  -8  -2  320.11   10.48
  -3  11  -2  304.40   10.43
 -11   8   2  304.56   10.49
 -11   8   2  318.90   10.03
   3 -11   2  300.22   10.60
   8   3   2  297.40   10.45
 -11   8   2  331.20   10.77
  -8   0  -2   75.20    3.18
  -8   0  -2   73.79    3.14
   0   8  -2   69.05    2.84
   8  -8  -2   71.44    2.98
  -8   0  -2   75.01    3.33
   0  -8   2   66.12    3.17
   8   0   2   77.11    3.23
   0  -8   2   65.90    3.08
  -8   8   2   68.43    3.22
   5  -8  -2  235.76    7.61
  -8   3  -2  234.39    7.79
  -8   3  -2  234.48    7.65
  -8   3  -2  220.15    7.90
   3   5  -2  222.23    7.33
  -3  -5   2  241.29    7.84
  -3  -5   2  227.16    7.16
  -3  -5   2  233.20    7.88
  -3  -5   2  235.56    7.54
  -5   8   2  240.98    7.93
   2  -8  -2   20.69    1.41
   2  -8  -2   20.94    1.45
   6   2  -2   21.43    1.20
  -2   8   2   22.42    1.47
  -6  -2   2   22.13    1.44
  -6  -2   2   23.77    1.07
  -6  -2   2   21.00    1.41
  -6  -2   2   23.23    1.52
  -1  -8  -2   34.56    1.73
  -1  -8  -2   33.78    2.00
  -8   9  -2   34.78    2.10
  -9   1   2   33.41    1.70
   1   8   2   33.61    1.93
  -9   1   2   30.59    1.89
  -9   1   2   30.56    2.03
  -4  -8  -2   72.95    3.34
  -8  12  -2   66.30    3.56
  -4  -8  -2   67.04    3.44
 -12   4   2   74.75    3.27
 -12   4   2   69.88    3.33
   4   8   2   72.77    3.39
   8 -12   2   70.75    3.60
  -8  15  -2  117.68    5.51
  -7  -8  -2  113.90    5.15
  -7  -8  -2  109.46    5.20
 -15   7   2  122.65    4.94
 -15   7   2  115.23    4.82
   8 -15   2  115.73    5.48
   7   8   2  114.41    5.07
  -7  16  -2   32.54    2.62
  -9  -7  -2   31.27    2.54
  -9  -7  -2   33.35    2.55
   7 -16   2   31.44    2.74
   9   7   2   32.47    2.41
 -16   9   2   31.16    2.25
  -9  -4  -2   81.22    3.94
  -4  13  -2   83.38    3.93
  -9  -4  -2   78.81    3.94
   9   4   2   80.02    3.83
   4 -13   2   80.51    4.03
 -13   9   2   81.57    3.84
  -9  -1  -2   48.68    2.61
  -1  10  -2   47.82    2.35
  10  -9  -2   46.90    2.40
  -9  -1  -2   46.92    2.72
  -9  -1  -2   42.11    2.48
   9   1   2   44.96    2.53
   1 -10   2   41.58    2.47
 -10   9   2   47.18    2.66
  -9   2  -2  379.90   11.42
   2   7  -2  368.35   11.46
  -9   2  -2  364.41   11.79
  -9   2  -2  358.44   11.85
  -9   2  -2  368.76   11.84
  -9   2  -2  343.70   12.04
   7  -9  -2  372.51   11.64
  -2  -7   2  361.98   12.04
  -2  -7   2  374.30   11.41
  -7   9   2  367.95   12.10
  -2  -7   2  360.82   11.90
   4  -9  -2  328.35   10.85
   4  -9  -2  310.25   11.01
  -9   5  -2  344.46   11.17
  -9   5  -2  350.62   11.17
   5   4  -2  343.95   10.60
  -9   5  -2  347.23   10.75
  -4   9   2  342.07   11.20
  -5  -4   2  337.66   11.08
  -5  -4   2  348.39   11.12
  -5  -4   2  348.21   10.98
   1  -9  -2   53.47    2.61
  -9   8  -2   47.32    2.32
  -9   8  -2   44.01    2.54
  -8  -1   2   48.90    1.99
  -8  -1   2   48.13    2.58
  -8  -1   2   49.83    2.52
   9  -8   2   50.58    2.40
  -1   9   2   53.51    2.59
  -9  11  -2   20.47    1.80
  -2  -9  -2   19.28    1.68
   2   9   2   20.58    1.67
 -11   2   2   18.87    1.59
 -11   2   2   19.42    1.39
  -5  -9  -2   19.95    1.99
  -5  -9  -2   17.31    2.14
  -9  14  -2   20.06    2.01
 -14   5   2   19.63    1.76
 -14   5   2   20.97    1.69
   9 -14   2   18.51    2.04
   5   9   2   20.91    1.83
  -9  17  -2   20.87    2.39
  -8  -9  -2   20.18    2.35
 -17   8   2   16.88    2.19
   9 -17   2   18.98    2.56
   8   9   2   20.47    1.97
 -10  -8  -2   29.66    2.51
 -10  -8  -2   28.45    2.73
  -8  18  -2   29.24    2.86
   8 -18   2   30.78    2.80
 -18  10   2   31.48    2.30
  -5  15  -2   20.58    2.02
 -10  -5  -2   16.93    1.83
 -10  -5  -2   17.71    2.02
   5 -15   2   16.99    1.99
 -15  10   2   16.98    1.76
  10   5   2   16.37    1.77
 -10  -2  -2    8.98    1.44
 -10  -2  -2   12.37    1.72
  -2  12  -2   12.31    1.35
 -10  -2  -2   12.91    1.68
 -12  10   2   11.76    1.60
 -12  10   2   12.49    1.54
   2 -12   2   14.35    1.62
 -10   1  -2  130.29    5.46
 -10   1  -2  133.92    5.23
   1   9  -2  131.87    4.88
 -10   1  -2  136.19    5.25
  -9  10   2  135.69    5.48
  -1  -9   2  129.67    5.29
 -10   4  -2   55.34    2.70
   4   6  -2   52.80    2.27
 -10   4  -2   54.90    2.53
 -10   4  -2   53.33    2.84
   6 -10  -2   55.61    2.50
  -6  10   2   53.10    2.80
  -4  -6   2   54.10    2.84
  -4  -6   2   54.50    2.48
  -4  -6   2   54.04    2.72
 -10   7  -2  167.00    5.59
 -10   7  -2  168.78    6.11
   7   3  -2  168.98    5.74
   3 -10  -2  157.73    6.11
 -10   7  -2  166.54    6.23
  -7  -3   2  166.92    6.22
  -3  10   2  163.98    6.20
  -7  -3   2  171.98    6.14
   0 -10  -2  309.69   10.51
 -10  10  -2  307.55   10.62
   0  10   2  296.06   10.34
 -10   0   2  305.73   10.39
 -10   0   2  301.83   10.53
 -10  13  -2   28.73    2.37
  -3 -10  -2   29.80    2.29
   3  10   2   30.56    2.16
  10 -13   2   31.97    2.56
 -13   3   2   30.20    2.18
 -10  16  -2   37.87    3.03
  -6 -10  -2   40.01    2.95
   6  10   2   39.52    2.68
 -16   6   2   38.17    2.59
  10 -16   2   39.72    3.09
 -11  -6  -2   10.67    1.87
 -11  -6  -2   14.62    2.01
  -6  17  -2   13.49    2.15
 -17  11   2   13.33    1.81
   6 -17   2   13.51    2.18
 -11  -3  -2    4.47    1.25
 -11  -3  -2    4.92    1.20
  -3  14  -2    5.04    1.16
   3 -14   2    4.61    1.28
 -14  11   2    5.36    1.19
 -11   0  -2   72.54    3.72
 -11   0  -2   70.21    3.52
 -11   0  -2   70.28    3.50
   0  11  -2   63.92    3.13
 -11  11   2   65.42    3.56
   0 -11   2   66.21    3.51
   3   8  -2    7.56    0.92
 -11   3  -2    8.35    1.16
 -11   3  -2    9.30    0.97
 -11   3  -2    9.83    1.45
  -3  -8   2    7.10    1.21
  -8  11   2   11.22    1.56
  -3  -8   2    8.96    1.05
 -11   6  -2   58.30    2.60
   6   5  -2   58.50    2.52
 -11   6  -2   63.27    3.05
 -11   6  -2   56.82    3.01
   5 -11  -2   57.84    3.01
  -6  -5   2   55.38    2.94
  -5  11   2   58.99    3.07
  -6  -5   2   60.30    2.88
   2 -11  -2   89.06    4.04
 -11   9  -2   93.75    4.18
 -11   9  -2   96.89    3.85
  -9  -2   2   85.73    3.94
  -9  -2   2   81.66    4.01
  -2  11   2   86.44    4.03
 -11  12  -2   40.22    2.81
  -1 -11  -2   47.35    2.86
 -12   1   2   41.33    2.64
   1  11   2   46.94    2.75
  -4 -11  -2  128.49    5.77
 -11  15  -2  117.68    5.84
 -15   4   2  126.37    5.47
  11 -15   2  130.50    5.97
   4  11   2  127.21    5.44
 -11  18  -2   95.68    5.09
  -7 -11  -2   85.41    4.76
  11 -18   2   84.44    4.86
 -12  -4  -2  121.98    5.59
  -4  16  -2  121.77    5.51
 -12  -4  -2  116.25    5.46
   4 -16   2  112.41    5.60
 -16  12   2  119.08    5.33
  -1  13  -2    1.60    0.75
 -12  -1  -2    2.45    1.12
 -12  -1  -2    1.42    0.81
   1 -13   2    1.68    0.94
 -13  12   2    2.03    0.96
 -13  12   2    1.68    0.93
 -12   2  -2   23.29    2.12
   2  10  -2   27.16    1.76
 -12   2  -2   22.75    1.89
  -2 -10   2   24.83    2.05
 -10  12   2   24.61    2.11
 -12   5  -2   87.21    3.88
 -12   5  -2   86.14    4.08
 -12   5  -2   85.59    3.53
   5   7  -2   83.42    3.37
   7 -12  -2   80.91    4.03
 -12   5  -2   85.68    3.61
  -5  -7   2   81.21    3.64
  -5  -7   2   78.10    3.87
  -7  12   2   80.91    4.07
   4 -12  -2   24.44    1.97
   8   4  -2   26.89    1.68
 -12   8  -2   26.15    1.93
 -12   8  -2   26.65    2.03
  -4  12   2   28.04    2.08
  -8  -4   2   26.69    2.06
  -8  -4   2   27.01    1.97
   1 -12  -2    7.65    1.35
 -12  11  -2    5.31    1.25
 -11  -1   2    6.25    1.22
 -11  -1   2    6.34    1.33
  -1  12   2    5.87    1.21
  -2 -12  -2   58.71    3.53
 -12  14  -2   61.48    3.76
  12 -14   2   56.21    3.63
 -14   2   2   53.76    3.24
   2  12   2   57.46    3.25
  -5 -12  -2   20.63    2.35
 -12  17  -2   20.67    2.38
   5  12   2   18.39    1.96
  12 -17   2   22.97    2.85
 -17   5   2   17.13    2.14
 -13  -5  -2   11.36    1.93
 -13  -5  -2   10.49    1.94
 -18  13   2   14.83    2.12
  -2  15  -2   51.69    3.00
 -13  -2  -2   38.37    2.83
 -13  -2  -2   41.07    3.00
   2 -15   2   43.95    3.10
 -15  13   2   46.85    2.95
   1  12  -2  187.78    7.01
 -13   1  -2  186.20    7.37
 -12  13   2  195.51    7.79
  -1 -12   2  186.33    7.57
 -12  13   2  190.59    7.33
   9 -13  -2   98.93    4.78
 -13   4  -2   97.07    4.73
 -13   4  -2  101.81    4.36
   4   9  -2   97.86    4.01
  -4  -9   2   98.91    4.69
  -9  13   2  100.71    4.84
   6 -13  -2   32.77    2.42
 -13   7  -2   36.33    2.02
   7   6  -2   32.72    1.91
 -13   7  -2   35.28    2.40
 -13   7  -2   34.88    2.16
 -13   7  -2   33.87    2.40
  -6  13   2   34.15    2.53
  -7  -6   2   32.42    2.39
  -7  -6   2   36.13    2.32
 -13  10  -2    9.35    1.57
   3 -13  -2    8.07    1.46
  -3  13   2   10.07    1.60
 -10  -3   2    8.00    1.56
 -10  -3   2   12.84    1.70
 -13  13  -2   48.03    3.17
   0 -13  -2   44.66    3.02
   0  13   2   46.25    2.94
 -13   0   2   43.07    2.89
 -13  16  -2    5.11    1.55
  -3 -13  -2    5.01    1.47
 -16   3   2    3.00    1.22
   3  13   2    2.61    1.08
  13 -16   2    2.69    1.20
  -3  17  -2    0.73    1.01
 -14  -3  -2    2.04    1.20
 -17  14   2    1.19    1.11
   3 -17   2    0.30    1.00
   0  14  -2   28.46    2.17
 -14   0  -2   27.86    2.35
   0 -14   2   27.60    2.45
 -14  14   2   29.34    2.62
 -14  14   2   28.95    2.35
  11 -14  -2   24.01    2.35
 -14   3  -2   24.06    2.02
   3  11  -2   19.60    1.79
  -3 -11   2   21.93    2.13
 -11  14   2   22.71    2.03
 -11  14   2   23.27    2.25
 -14   6  -2  154.07    5.62
 -14   6  -2  144.96    6.28
 -14   6  -2  141.71    5.67
   8 -14  -2  151.62    6.45
  -6  -8   2  142.60    6.25
  -8  14   2  154.97    6.55
 -14   9  -2  183.86    6.80
 -14   9  -2  177.88    7.12
   5 -14  -2  170.55    7.10
  -9  -5   2  163.26    7.04
  -5  14   2  181.85    7.30
  -9  -5   2  183.30    7.08
   2 -14  -2    4.98    1.25
 -14  12  -2    3.63    1.17
 -12  -2   2    2.80    1.03
 -12  -2   2    1.91    1.16
  -2  14   2    5.84    1.30
  -1 -14  -2    5.64    1.49
 -14  15  -2    4.03    1.32
 -15   1   2    5.79    1.39
  14 -15   2    6.62    1.73
   1  14   2    7.93    1.47
 -15  -1  -2   38.49    2.95
 -16  15   2   32.92    2.70
   1 -16   2   37.46    2.99
 -15   2  -2    8.19    1.54
  13 -15  -2    5.63    1.59
 -13  15   2    5.78    1.47
 -13  15   2    8.59    1.57
  -2 -13   2    6.90    1.61
 -15   5  -2    7.40    1.24
  10 -15  -2    6.98    1.72
  -5 -10   2    6.11    1.45
 -10  15   2    7.45    1.60
   7 -15  -2   22.59    2.21
 -15   8  -2   24.80    1.89
  -8  -7   2   22.76    2.09
  -7  15   2   18.38    2.13
  -8  -7   2   23.81    2.32
 -15  11  -2   57.71    3.28
   4 -15  -2   57.17    3.55
 -15  11  -2   59.12    3.53
  -4  15   2   53.40    3.42
 -11  -4   2   59.85    3.51
 -11  -4   2   58.43    3.63
 -15  14  -2  123.24    5.83
   1 -15  -2  111.44    5.52
 -14  -1   2  120.56    5.51
  -1  15   2  113.21    5.41
 -15  17  -2   42.43    3.15
  -2 -15  -2   48.47    3.45
 -15  17  -2   45.58    3.67
 -17   2   2   42.84    3.18
   2  15   2   43.67    3.89
 -16   1  -2   17.65    2.27
  15 -16  -2   17.01    2.57
 -15  16   2   16.86    2.14
 -15  16   2   18.46    2.31
  -1 -15   2   20.88    2.70
 -16   4  -2   95.39    4.57
  12 -16  -2  100.86    5.26
  -4 -12   2   92.40    4.92
 -12  16   2   93.23    4.51
 -12  16   2  100.31    5.19
 -16   7  -2    3.14    0.94
   9 -16  -2    1.97    1.14
  -9  16   2    2.94    1.23
  -7  -9   2    1.22    1.01
  -9  16   2    0.41    0.92
 -16  10  -2    3.45    1.06
   6 -16  -2    3.71    1.27
  -6  16   2    5.54    1.43
 -10  -6   2    3.18    1.37
 -10  -6   2    4.00    1.15
 -16  13  -2   20.06    2.06
 -16  13  -2   20.83    2.28
   3 -16  -2   18.47    2.42
 -13  -3   2   21.58    2.53
  -3  16   2   18.31    2.18
 -13  -3   2   14.70    1.94
 -16  16  -2   18.10    2.59
 -16  16  -2   16.53    2.25
   0 -16  -2   15.97    2.44
   0  16   2   15.92    1.98
 -16   0   2   19.11    2.33
  14 -17  -2   25.77    2.74
 -17   3  -2   20.60    2.25
  -3 -14   2   15.50    2.25
 -14  17   2   23.35    2.60
 -14  17   2   22.40    2.24
  11 -17  -2    1.96    1.34
 -17   6  -2    1.30    0.86
  -6 -11   2   -0.21    1.16
 -11  17   2    2.84    1.33
 -11  17   2    0.29    0.90
   8 -17  -2   88.95    4.72
  -9  -8   2   75.55    4.24
  -8  17   2   82.39    4.72
  -9  -8   2   71.87    4.37
 -17  12  -2   43.80    2.83
   5 -17  -2   36.23    2.97
 -12  -5   2   40.46    3.13
 -12  -5   2   35.90    2.81
  -5  17   2   43.73    3.20
   2 -17  -2    5.31    1.58
 -17  15  -2    4.61    1.40
  -2  17   2    7.07    1.69
 -15  -2   2    5.52    1.58
 -18   5  -2   47.46    3.51
  13 -18  -2   49.50    3.72
 -13  18   2   48.87    3.83
 -13  18   2   41.20    3.06
  -5 -13   2   52.27    3.59
  10 -18  -2   57.99    3.91
  -8 -10   2   61.18    4.01
 -10  18   2   55.65    4.00
 -18  11  -2    2.59    1.06
   7 -18  -2    1.32    1.38
 -11  -7   2    1.95    1.49
 -11  -7   2    1.24    1.07
  -7  18   2    2.22    1.41
   0   0  -3  510.87   15.84
   0   0   3  554.72   15.86
   2  -1  -3   89.63    3.16
  -1   2  -3   89.74    2.93
  -1  -1  -3   95.73    3.26
  -2   1   3   89.45    3.04
   1  -2   3   98.56    3.04
  -2   1   3   91.06    3.06
   1   1   3  101.60    3.22
   1   1   3  100.00    3.26
   1  -2   3   94.99    2.93
  -2   1  -3  463.81   13.78
   1  -2  -3  444.66   13.84
  -2   1  -3  476.64   13.82
  -1  -1   3  388.02   13.65
  -1   2   3  466.96   13.84
   2  -1   3  507.69   13.81
  -1  -1   3  469.94   13.77
  -2   4  -3    5.97    0.52
  -2  -2  -3    4.92    0.45
   4  -2  -3    4.51    0.62
  -2  -2  -3    5.03    0.57
  -2  -2  -3    7.66    0.78
   2  -4   3    5.67    0.48
   2  -4   3    6.42    0.50
   2   2   3    4.76    0.55
   3  -3  -3    7.11    0.63
  -3   0  -3    7.54    0.71
   0  -3   3    8.17    0.55
   3   0   3    8.83    0.68
  -3   3   3    8.16    0.54
   0  -3   3    9.18    0.56
   0  -3   3    8.92    0.64
  -3   3   3    8.15    0.61
  -3   3   3   10.16    0.64
   0  -3  -3  100.82    3.73
   0  -3  -3  105.53    3.53
  -3   3  -3  124.55    3.71
  -3   3  -3  103.32    3.57
  -3   0   3  107.40    3.52
  -3   0   3  105.17    3.54
  -3   0   3  106.79    3.51
   3  -3   3  104.67    3.38
  -3   0   3  113.98    3.66
   0   3   3  105.45    3.66
  -3  -3  -3  176.12    5.89
  -3  -3  -3  172.79    5.88
  -3  -3  -3  183.08    5.81
  -3   6  -3  173.89    5.86
  -6   3   3  179.48    5.78
  -6   3   3  179.24    5.93
   3  -6   3  178.95    5.72
   3  -6   3  177.97    5.81
  -6   3   3  167.31    5.75
   3   3   3  180.73    5.94
  -4  -1  -3  246.18    7.34
  -1   5  -3  223.16    7.23
   5  -4  -3  236.79    7.53
  -4  -1  -3  224.86    7.54
  -1   5  -3  220.54    7.06
  -4  -1  -3  237.74    7.49
  -5   4   3  222.69    7.45
  -5   4   3  243.02    7.26
   4   1   3  242.10    7.56
   1  -5   3  229.91    7.37
   1  -5   3  226.47    7.39
  -5   4   3  236.76    7.46
   2  -4  -3   34.97    1.61
  -4   2  -3   35.45    1.66
  -4   2  -3   36.21    1.61
  -2  -2   3   42.13    1.63
  -2   4   3   34.25    1.58
  -2  -2   3   40.99    1.45
  -2  -2   3   39.06    1.57
   4  -2   3   37.20    1.61
  -2  -2   3   40.04    1.49
  -4   5  -3  138.20    4.68
  -1  -4  -3  144.66    4.69
  -1  -4  -3  141.08    5.06
  -1  -4  -3  147.91    4.80
  -4   5  -3  140.80    4.89
  -5   1   3  146.45    4.78
  -5   1   3  135.66    4.77
  -5   1   3  147.23    4.63
   4  -5   3  145.91    4.56
   1   4   3  143.81    4.89
  -5   1   3  153.52    4.99
  -4  -4  -3   45.49    2.20
   8  -4  -3   47.19    2.33
  -4  -4  -3   47.47    2.24
  -4   8  -3   45.68    2.20
  -4  -4  -3   44.57    2.11
   4  -8   3   42.79    1.98
   4   4   3   45.40    2.18
  -8   4   3   46.09    2.08
  -8   4   3   45.51    2.22
   4  -8   3   43.26    2.11
  -8   4   3   45.34    2.09
   7  -5  -3   61.41    2.66
  -2   7  -3   61.10    1.97
  -2   7  -3   56.94    2.40
  -5  -2  -3   64.00    2.52
  -5  -2  -3   62.35    2.49
  -5  -2  -3   58.97    2.69
  -5  -2  -3   58.05    2.61
   5   2   3   57.45    2.59
  -7   5   3   63.27    2.67
  -7   5   3   63.58    2.63
   2  -7   3   60.12    2.54
   2  -7   3   59.39    2.51
  -7   5   3   63.21    2.40
   4  -5  -3   42.44    1.76
  -5   1  -3   35.18    1.85
  -5   1  -3   36.56    1.73
  -5   1  -3   38.05    1.65
   1   4  -3   42.88    1.42
  -5   1  -3   39.20    1.77
  -4   5   3   46.53    1.53
  -4   5   3   40.80    1.80
   5  -1   3   36.39    1.79
  -1  -4   3   38.55    1.51
  -1  -4   3   38.91    1.53
  -1  -4   3   36.70    1.75
  -1  -4   3   36.15    1.67
   1  -5  -3  174.99    6.00
  -5   4  -3  175.93    5.97
   1  -5  -3  181.16    5.87
  -5   4  -3  182.39    5.65
   4   1  -3  167.70    5.50
  -5   4  -3  176.71    5.91
  -4  -1   3  179.31    5.82
  -4  -1   3  182.90    5.94
  -4  -1   3  183.61    5.66
  -1   5   3  175.67    5.94
  -4  -1   3  176.26    5.78
   5  -4   3  193.84    5.74
  -2  -5  -3   49.20    2.17
  -5   7  -3   49.96    1.95
  -5   7  -3   47.70    2.28
  -2  -5  -3   48.90    2.18
  -2  -5  -3   47.38    2.08
   5  -7   3   53.33    1.94
  -7   2   3   50.19    2.43
   2   5   3   48.97    2.25
  -7   2   3   48.88    2.20
  -7   2   3   49.01    2.19
  -7   2   3   49.65    1.89
  -5  -5  -3   78.62    3.35
  -5  -5  -3   70.32    3.26
  10  -5  -3   74.06    3.45
  -5  -5  -3   83.47    3.47
  -5  10  -3   74.54    3.40
 -10   5   3   76.66    3.18
 -10   5   3   75.34    3.33
   5   5   3   75.61    3.35
   5 -10   3   77.07    3.39
   5 -10   3   78.55    3.15
  -6  -3  -3   91.95    3.89
  -6  -3  -3   95.65    3.90
   9  -6  -3   97.98    3.92
  -6  -3  -3   98.75    3.79
  -3   9  -3   91.96    3.70
  -9   6   3   92.61    3.52
  -9   6   3   93.94    3.85
   6   3   3   96.49    3.86
   3  -9   3   90.04    3.77
   3  -9   3   91.42    3.70
  -9   6   3   98.02    3.87
  -6   0  -3  424.64   13.01
  -6   0  -3  421.62   13.36
  -6   0  -3  419.75   12.64
   6  -6  -3  435.76   13.16
  -6   0  -3  432.23   13.11
   0   6  -3  422.91   12.79
  -6   0  -3  391.77   13.12
   0  -6   3  419.12   12.62
   0  -6   3  417.71   13.09
  -6   6   3  415.97   13.22
   6   0   3  425.27   13.27
   0  -6   3  406.34   13.15
  -6   6   3  426.95   12.74
  -3  -3   3    5.92    0.65
   0  -6  -3   55.55    2.66
  -6   6  -3   57.44    2.10
  -6   6  -3   59.53    2.48
   0  -6  -3   59.60    2.56
  -6   6  -3   67.35    2.73
   0   6   3   58.47    2.58
  -6   0   3   67.26    2.43
  -6   0   3   59.87    2.66
  -6   0   3   63.05    2.56
  -6   0   3   62.86    2.38
   6  -6   3   61.41    2.10
   6  -6   3   61.54    2.17
  -3  -6  -3   27.60    1.53
  -3  -6  -3   26.17    1.68
  -3  -6  -3   24.96    1.61
  -6   9  -3   29.01    1.81
  -9   3   3   25.95    1.63
  -9   3   3   28.83    1.68
   3   6   3   25.69    1.66
   6  -9   3   29.74    1.74
  12  -6  -3   69.75    3.50
  -6  12  -3   68.12    3.50
  -6  -6  -3   69.69    3.41
  -6  -6  -3   69.22    3.41
   6   6   3   67.61    3.37
   6 -12   3   68.61    3.47
 -12   6   3   74.13    3.22
 -12   6   3   70.93    3.36
  -7  -4  -3    1.34    0.69
  -7  -4  -3    1.62    0.76
  -7  -4  -3    1.58    0.81
  11  -7  -3    1.76    0.71
 -11   7   3    2.02    0.60
 -11   7   3    1.06    0.72
 -11   7   3    1.55    0.74
   7   4   3    2.15    0.74
  -7  -1  -3  101.43    4.26
  -7  -1  -3  106.51    3.99
   8  -7  -3  104.63    4.06
  -1   8  -3  110.03    3.83
  -7  -1  -3  102.68    3.92
  -7  -1  -3   97.63    4.08
   7   1   3   98.87    4.09
   1  -8   3  109.18    4.11
  -8   7   3  102.88    4.16
   1  -8   3  108.83    4.12
  -8   7   3  100.90    4.06
  -8   7   3  103.43    3.65
   5  -7  -3   11.08    1.03
  -7   2  -3   12.65    1.23
  -7   2  -3   14.47    1.11
  -7   2  -3   14.20    1.13
  -7   2  -3   14.37    1.11
   2   5  -3   11.73    0.73
  -5   7   3   16.86    1.20
  -2  -5   3   12.14    1.02
  -2  -5   3   13.60    1.19
  -2  -5   3   11.50    0.75
  -2  -5   3   13.49    0.87
   5   2  -3  418.84   12.44
  -7   5  -3  399.03   12.92
   2  -7  -3  408.74   12.95
   2  -7  -3  410.61   12.89
  -7   5  -3  404.44   13.00
  -7   5  -3  410.40   12.55
  -5  -2   3  406.57   12.80
  -5  -2   3  417.78   12.82
  -5  -2   3  411.73   12.94
  -2   7   3  409.76   12.97
  -5  -2   3  414.54   12.47
  -1  -7  -3  104.02    4.04
  -7   8  -3   98.50    3.68
  -7   8  -3  101.23    4.15
  -1  -7  -3  104.49    3.87
   1   7   3  105.53    4.10
  -8   1   3  104.09    3.81
  -8   1   3  109.13    3.75
  -8   1   3  104.07    4.19
  -8   1   3   99.39    3.99
  -7  11  -3   27.96    2.03
  -4  -7  -3   30.35    1.94
  -4  -7  -3   30.33    1.98
 -11   4   3   27.00    1.82
   7 -11   3   28.30    2.00
 -11   4   3   28.77    1.84
   4   7   3   28.55    1.93
  -7  14  -3    8.95    1.54
  -7  -7  -3    4.70    1.11
  14  -7  -3    6.83    1.51
  -7  -7  -3    6.40    1.25
   7   7   3    6.35    1.29
 -14   7   3    6.41    1.14
   7 -14   3    5.46    1.29
 -14   7   3    6.24    1.19
  -8  -5  -3    0.04    0.69
  -8  -5  -3    0.50    0.72
  -8  -5  -3   -0.53    0.66
  13  -8  -3    0.59    0.65
  -5  13  -3    1.11    0.77
 -13   8   3   -0.16    0.60
 -13   8   3    0.11    0.50
   8   5   3    0.13    0.65
   5 -13   3    1.13    0.73
  -2  10  -3   32.03    1.83
  -8  -2  -3   29.12    1.96
  -8  -2  -3   29.37    1.89
  10  -8  -3   29.88    1.91
   2 -10   3   30.97    1.99
 -10   8   3   32.21    2.06
   8   2   3   31.72    1.99
 -10   8   3   29.52    1.99
 -10   8   3   32.84    1.65
   2 -10   3   31.74    2.09
  -8   1  -3    1.44    0.60
  -8   1  -3    1.99    0.60
   7  -8  -3    1.00    0.50
   1   7  -3    1.52    0.40
  -8   1  -3    1.53    0.71
  -8   1  -3    0.83    0.36
  -7   8   3    0.71    0.55
  -1  -7   3    0.51    0.53
  -1  -7   3    0.62    0.49
  -1  -7   3    0.62    0.29
  -8   4  -3   16.99    1.18
  -8   4  -3   16.18    1.30
   4   4  -3   21.07    0.97
  -8   4  -3   18.32    1.47
   4  -8  -3   18.83    1.33
  -4   8   3   18.26    1.36
  -4  -4   3   18.39    1.18
  -4  -4   3   17.44    1.33
  -4  -4   3   17.40    0.93
  -4  -4   3   17.27    1.29
   1  -8  -3  120.46    4.72
  -8   7  -3  118.40    4.48
  -8   7  -3  116.89    4.73
   1  -8  -3  121.28    4.23
   1  -8  -3  127.37    4.68
  -7  -1   3  124.79    4.20
  -7  -1   3  120.52    4.60
  -7  -1   3  122.15    4.73
  -7  -1   3  124.78    4.46
  -1   8   3  120.58    4.68
   8  -7   3  129.21    4.16
  -2  -8  -3   76.38    3.43
  -2  -8  -3   74.37    3.19
  -8  10  -3   68.94    3.44
 -10   2   3   74.86    3.33
   2   8   3   73.08    3.36
 -10   2   3   72.53    3.11
  -8  13  -3  150.73    6.43
  13  -5  -3  157.70    6.50
  -5  -8  -3  158.21    6.28
  -5  -8  -3  156.26    6.15
 -13   5   3  155.06    6.00
   8 -13   3  152.41    6.37
 -13   5   3  167.20    6.06
   5   8   3  157.08    6.21
  -8  -8  -3    0.46    0.81
  -8  -8  -3    0.32    0.87
  -8  16  -3    1.13    1.03
 -16   8   3    0.99    0.79
   8   8   3    2.13    1.02
   8 -16   3    0.60    0.96
  -6  15  -3    4.99    1.29
  -9  -6  -3    5.69    1.32
  -9  -6  -3    5.05    1.32
   9   6   3    3.97    1.12
   6 -15   3    2.90    1.11
 -15   9   3    4.87    1.20
  -9  -3  -3   15.07    1.60
  12  -9  -3   17.82    1.64
  -9  -3  -3   17.79    1.65
  -9  -3  -3   16.93    1.76
  -3  12  -3   16.44    1.51
 -12   9   3   15.79    1.59
   9   3   3   18.21    1.69
 -12   9   3   17.62    1.68
   3 -12   3   16.32    1.70
  -9   0  -3    8.41    1.30
  -9   0  -3    7.07    1.11
  -9   0  -3   10.79    1.16
   9  -9  -3   10.18    1.11
   0   9  -3    9.29    0.90
  -9   9   3    7.52    1.22
   0  -9   3    7.94    1.27
   0  -9   3   12.38    1.25
   6  -9  -3   17.94    1.35
  -9   3  -3   17.49    1.60
  -9   3  -3   21.35    1.40
   3   6  -3   16.64    1.01
  -9   3  -3   17.56    1.37
  -6   9   3   19.71    1.52
  -3  -6   3   15.02    0.92
  -3  -6   3   17.79    1.49
  -3  -6   3   16.86    1.12
  -3  -6   3   16.14    1.35
   3  -9  -3   21.94    1.54
   6   3  -3   22.00    1.17
  -9   6  -3   19.10    1.52
  -9   6  -3   22.68    1.26
   3  -9  -3   21.91    1.55
  -9   6  -3   21.04    1.54
  -6  -3   3   20.01    1.43
  -6  -3   3   21.92    1.56
  -6  -3   3   21.70    1.56
  -6  -3   3   22.13    1.10
  -3   9   3   21.74    1.58
  -9   9  -3    4.73    1.01
   0  -9  -3    5.19    0.99
  -9   9  -3    7.20    0.95
   0   9   3    6.17    1.02
  -3  -9  -3   61.63    3.04
  -9  12  -3   61.48    3.42
  -3  -9  -3   62.54    3.27
   3   9   3   62.84    3.22
 -12   3   3   61.37    2.93
   9 -12   3   62.77    3.37
 -12   3   3   62.31    3.16
  -6  -9  -3    1.21    0.89
  -9  15  -3    2.11    1.06
  -6  -9  -3    1.07    0.78
 -15   6   3    4.33    1.06
 -15   6   3    1.39    0.82
   6   9   3    1.94    0.93
   9 -15   3    2.79    1.14
  -9  -9  -3   65.33    3.94
  -9  18  -3   67.76    4.22
   9 -18   3   58.81    4.01
   9   9   3   66.50    3.69
 -10  -7  -3   15.87    2.01
 -10  -7  -3   19.43    2.14
  -7  17  -3   17.00    2.18
  10   7   3   19.59    2.06
   7 -17   3   21.58    2.30
 -17  10   3   18.78    1.91
 -10  -4  -3   83.29    4.16
 -10  -4  -3   81.80    4.11
  -4  14  -3   81.29    4.02
   4 -14   3   81.85    4.18
 -14  10   3   86.68    4.05
  10   4   3   77.33    4.01
 -10  -1  -3  100.22    4.34
  -1  11  -3   95.03    4.01
 -10  -1  -3   96.24    4.37
 -10  -1  -3   93.95    4.50
 -11  10   3  104.89    4.40
   1 -11   3   95.82    4.37
 -11  10   3  101.27    4.53
 -10   2  -3   21.73    1.83
   2   8  -3   19.47    1.26
 -10   2  -3   22.87    1.62
 -10   2  -3   22.07    1.64
   8 -10  -3   22.26    1.59
  -8  10   3   25.31    1.87
  -2  -8   3   17.55    1.56
  -2  -8   3   19.03    1.53
  -2  -8   3   22.17    1.86
 -10   5  -3    0.33    0.39
   5 -10  -3   -0.09    0.49
   5 -10  -3    0.39    0.58
   5   5  -3    0.44    0.32
 -10   5  -3    0.22    0.58
 -10   5  -3    1.27    0.63
  -5  10   3    0.42    0.53
  -5  -5   3    0.38    0.43
  -5  -5   3    0.08    0.58
  -5  -5   3    0.91    0.59
  -8  -2   3    3.62    0.92
 -10  11  -3   25.54    2.13
  -1 -10  -3   25.42    1.95
 -11   1   3   28.83    1.88
 -11   1   3   24.57    2.12
 -11   1   3   22.89    1.88
   1  10   3   24.65    1.96
  -4 -10  -3    6.17    1.33
 -10  14  -3    0.46    0.77
 -14   4   3   -0.10    0.68
  10 -14   3    0.69    0.92
   4  10   3    2.05    0.87
 -10  17  -3    7.47    1.70
  -7 -10  -3    7.73    1.73
  10 -17   3    9.59    1.94
 -17   7   3    8.17    1.39
   7  10   3    7.01    1.42
 -11  -5  -3    6.64    1.56
  -5  16  -3    8.30    1.61
 -11  -5  -3    9.77    1.64
   5 -16   3    8.35    1.67
 -16  11   3    9.11    1.54
 -11  -2  -3   75.70    3.93
 -11  -2  -3   78.70    3.92
 -11  -2  -3   80.19    4.16
  -2  13  -3   78.16    3.74
 -13  11   3   80.36    4.08
   2 -13   3   79.13    4.06
 -13  11   3   79.04    3.87
 -11   1  -3    9.26    1.35
 -11   1  -3    8.65    1.41
 -11   1  -3    9.00    1.50
   1  10  -3    8.42    1.00
 -10  11   3    8.44    1.45
 -10  11   3    7.50    1.29
  -1 -10   3    7.63    1.32
 -11   4  -3  235.03    7.39
 -11   4  -3  214.25    7.58
 -11   4  -3  211.62    8.03
   4   7  -3  205.41    7.11
 -11   4  -3  224.67    7.84
  -4  -7   3  219.46    8.04
  -7  11   3  214.97    8.05
  -4  -7   3  224.88    7.47
  -4  -7   3  209.21    7.84
 -11   7  -3    9.50    1.23
   7   4  -3    5.86    0.77
 -11   7  -3    6.64    0.84
   4 -11  -3   10.64    1.40
 -11   7  -3    6.35    1.17
  -7  -4   3    6.94    1.11
  -7  -4   3    5.82    1.12
 -11  10  -3   13.18    1.54
 -11  10  -3   14.90    1.33
   1 -11  -3   15.44    1.58
 -10  -1   3   15.12    1.67
  -1  11   3   14.91    1.60
 -10  -1   3   14.79    1.54
 -11  13  -3    8.21    1.58
  -2 -11  -3    7.29    1.40
   2  11   3    9.32    1.49
 -13   2   3    7.00    1.30
  11 -13   3    8.56    1.66
 -11  16  -3    3.49    1.35
  -5 -11  -3    2.11    1.10
 -16   5   3    0.98    0.87
   5  11   3    2.64    1.02
  11 -16   3    2.63    1.28
  -6  18  -3    8.51    1.79
 -12  -6  -3    7.34    1.58
 -12  -6  -3    8.77    1.85
   6 -18   3    5.15    1.52
 -18  12   3    8.70    1.53
  -3  15  -3    8.47    1.48
 -12  -3  -3    8.51    1.64
 -12  -3  -3    6.80    1.43
 -15  12   3    9.02    1.51
   3 -15   3    6.01    1.42
 -12   0  -3    9.55    1.50
 -12   0  -3    8.82    1.54
   0  12  -3    9.83    1.21
 -12   0  -3   10.23    1.75
   0 -12   3   11.74    1.73
 -12  12   3   10.91    1.63
 -12  12   3   12.14    1.87
   3   9  -3   64.29    2.78
 -12   3  -3   65.73    3.22
 -12   3  -3   59.29    3.45
  -9  12   3   64.69    3.54
  -3  -9   3   57.35    3.27
 -12   6  -3   41.27    2.21
   6 -12  -3   43.10    2.64
 -12   6  -3   42.68    2.73
 -12   6  -3   40.67    2.50
  -6  -6   3   39.33    2.53
  -6  -6   3   42.34    2.43
  -6  12   3   42.00    2.72
 -12   9  -3  104.63    4.55
 -12   9  -3  111.87    4.95
   3 -12  -3  112.43    4.83
  -9  -3   3  107.35    4.86
  -9  -3   3  112.28    4.80
  -3  12   3  109.17    4.88
   0 -12  -3   61.09    3.46
 -12  12  -3   67.04    3.77
 -12   0   3   65.72    3.49
 -12   0   3   63.18    3.75
   0  12   3   62.11    3.49
 -12  15  -3    4.98    1.41
  -3 -12  -3    6.58    1.52
  12 -15   3    8.27    1.68
   3  12   3    5.75    1.29
 -15   3   3    6.41    1.37
  -6 -12  -3    0.92    1.26
 -12  18  -3    0.75    1.32
 -18   6   3    0.13    0.91
   6  12   3    0.63    1.00
  12 -18   3   -0.06    1.60
 -13  -4  -3    0.64    0.97
  -4  17  -3    0.62    0.97
 -13  -4  -3    0.15    1.13
   4 -17   3    0.53    1.06
 -17  13   3   -0.32    0.93
  -1  14  -3   42.84    2.63
 -13  -1  -3   46.40    3.05
 -13  -1  -3   46.00    2.97
 -14  13   3   45.91    2.90
   1 -14   3   40.55    2.95
 -14  13   3   44.80    3.15
   2  11  -3    0.29    0.58
 -13   2  -3    0.58    0.92
 -13   2  -3    0.96    0.76
 -11  13   3    4.48    1.30
  -2 -11   3   -0.25    0.78
 -11  13   3    1.10    0.85
 -13   5  -3   20.49    2.02
 -13   5  -3   21.43    1.67
   8 -13  -3   18.34    1.95
  -5  -8   3   19.68    1.88
  -5  -8   3   21.60    1.69
  -8  13   3   20.20    1.98
   5 -13  -3   16.43    1.73
 -13   8  -3   15.98    1.71
 -13   8  -3   17.42    1.74
  -8  -5   3   18.32    1.82
  -5  13   3   16.80    1.86
  -8  -5   3   17.49    1.68
   2 -13  -3   70.99    3.80
 -13  11  -3   75.50    3.99
  -2  13   3   73.58    3.89
 -11  -2   3   74.72    3.86
 -11  -2   3   70.83    3.90
 -13  14  -3    5.35    1.46
  -1 -13  -3    6.53    1.38
  13 -14   3    5.91    1.63
 -14   1   3    5.44    1.34
   1  13   3    4.91    1.24
 -13  17  -3   59.52    3.96
  -4 -13  -3   58.96    3.80
   4  13   3   55.52    3.42
 -17   4   3   61.98    3.60
  -2  16  -3    0.92    0.93
 -14  -2  -3    0.21    0.95
 -16  14   3   -0.20    1.01
   2 -16   3    1.06    1.08
 -14   1  -3   14.86    1.98
 -13  14   3   16.08    2.06
 -13  14   3   15.03    1.91
  -1 -13   3   13.37    2.00
  10 -14  -3   35.07    2.91
 -14   4  -3   38.01    2.84
 -14   4  -3   38.94    2.50
  -4 -10   3   38.52    2.76
 -10  14   3   41.22    2.94
 -10  14   3   39.56    2.56
 -14   7  -3   24.28    2.28
 -14   7  -3   29.14    1.90
 -14   7  -3   29.55    1.98
   7 -14  -3   27.40    2.35
  -7  -7   3   24.14    2.20
  -7  14   3   30.27    2.52
  -7  14   3   30.69    2.04
  -7  -7   3   27.13    2.16
 -14  10  -3   14.01    1.79
   4 -14  -3   11.48    1.78
 -10  -4   3    9.92    1.77
  -4  14   3   11.93    1.85
 -10  -4   3   12.59    1.76
   1 -14  -3    6.97    1.49
 -14  13  -3    8.84    1.72
 -13  -1   3   10.31    1.98
  -1  14   3    7.70    1.62
 -13  -1   3    7.57    1.42
  -2 -14  -3   27.86    2.55
 -14  16  -3   30.22    2.88
   2  14   3   26.43    2.36
 -16   2   3   27.28    2.59
 -15   0  -3    8.23    1.64
 -15  15   3    6.59    1.55
   0 -15   3    5.75    1.54
  12 -15  -3   20.40    2.34
 -15   3  -3   21.67    2.11
 -12  15   3   21.34    2.05
  -3 -12   3   23.34    2.36
 -12  15   3   26.97    2.46
   9 -15  -3   19.79    2.12
 -15   6  -3   15.28    1.58
  -6  -9   3   17.33    2.28
  -9  15   3   15.30    1.97
  -9  15   3   15.67    1.85
   6 -15  -3    1.55    1.04
 -15   9  -3    0.95    0.83
  -6  15   3    0.48    0.92
  -9  -6   3    0.51    0.91
  -9  -6   3    0.92    0.85
 -15  12  -3   47.42    3.30
   3 -15  -3   49.65    3.27
 -12  -3   3   47.33    3.30
 -12  -3   3   50.11    3.22
  -3  15   3   51.21    3.31
   0 -15  -3   -0.85    0.91
 -15  15  -3    0.53    1.12
 -15   0   3   -0.58    0.91
   0  15   3    0.13    0.87
 -16   2  -3   20.38    2.19
  14 -16  -3   20.27    2.73
  -2 -14   3   21.92    2.36
 -14  16   3   16.66    2.08
 -14  16   3   21.01    2.41
 -16   5  -3    6.01    1.23
  11 -16  -3    6.11    1.61
 -11  16   3    2.88    1.09
  -5 -11   3    3.15    1.26
 -11  16   3    4.00    1.41
   8 -16  -3   25.65    2.49
  -8  -8   3   27.65    2.36
  -8  16   3   30.94    2.70
  -8  -8   3   31.81    2.65
   5 -16  -3    0.69    0.98
 -16  11  -3   -0.25    0.84
 -11  -5   3    0.50    1.04
  -5  16   3    0.41    0.95
 -11  -5   3    0.05    0.84
   2 -16  -3    8.06    1.79
 -16  14  -3    8.85    1.86
 -16  14  -3    7.16    1.52
  -2  16   3    9.82    1.85
 -14  -2   3    6.29    1.55
 -17   4  -3    6.03    1.36
  13 -17  -3    6.42    1.79
 -13  17   3    7.98    1.96
  -4 -13   3    5.47    1.66
 -13  17   3    7.02    1.54
  10 -17  -3    5.54    1.64
 -10  17   3    6.17    1.22
 -10  17   3    4.11    1.48
  -7 -10   3    6.71    1.73
   7 -17  -3   25.24    2.53
 -10  -7   3   26.53    2.41
  -7  17   3   24.32    2.53
 -10  -7   3   23.77    2.56
   4 -17  -3    6.00    1.66
 -17  13  -3    3.88    1.24
 -13  -4   3    6.61    1.88
  -4  17   3    5.03    1.58
 -13  -4   3    4.33    1.45
  12 -18  -3    9.68    2.07
 -18   6  -3   12.86    1.69
 -12  18   3   15.35    1.87
 -12  18   3   15.00    2.41
  -6 -12   3   14.13    2.42
   9 -18  -3   10.67    2.05
  -9  18   3    8.83    2.09
  -9  -9   3   10.03    2.09
 -18  12  -3    2.93    1.14
   6 -18  -3    0.00    1.16
  -6  18   3    1.97    1.26
 -12  -6   3    0.83    1.10
 -12  -6   3    1.72    1.52
  -1   0  -4  286.01    8.71
   1  -1  -4  258.74    8.71
   0   1  -4  266.39    8.62
  -1   0  -4  277.11    8.76
   0  -1   4  288.08    8.59
   0  -1   4  288.76    8.64
   0  -1   4  305.49    8.71
  -1   1   4  278.47    8.73
  -1   1   4  287.86    8.63
  -1   1   4  266.11    8.57
   0  -1   4  310.12    8.62
   1   0   4  296.03    8.77
  -1   3  -4   14.11    0.74
  -2  -1  -4   16.99    0.95
  -1   3  -4   13.82    0.65
  -2  -1  -4   17.01    1.07
  -1   3  -4   15.07    0.78
   2   1   4   16.68    0.96
  -3   2   4   15.54    0.77
  -3   2   4   11.60    0.77
   1  -3   4   18.08    0.83
   1  -3   4   14.38    0.81
  -2   2  -4   21.13    0.95
  -2   2  -4   21.54    1.04
   0  -2  -4   21.50    1.17
   2   0  -4   20.44    1.07
   0  -2  -4   22.63    1.00
   2  -2   4   23.09    0.95
   2  -2   4   20.98    0.98
  -2   0   4   21.56    0.99
  -2   0   4   22.57    1.01
  -2   0   4   21.89    0.98
   0   2   4   21.96    1.10
   2  -2   4   20.90    0.93
  -2   0   4   21.26    0.98
  -3  -2  -4  312.05    9.68
  -2   5  -4  306.26    9.56
  -2   5  -4  313.39    9.75
   5  -3  -4  318.96   10.05
  -3  -2  -4  322.67    9.94
  -3  -2  -4  309.05   10.16
   2  -5   4  330.80    9.74
  -5   3   4  303.45    9.86
   2  -5   4  316.50    9.78
  -5   3   4  316.75    9.53
  -5   3   4  301.46    9.73
  -5   3   4  319.88    9.75
   3   2   4  320.09   10.00
  -3   1  -4  688.99   20.93
   2  -3  -4  695.01   21.00
   1   2  -4  719.51   20.84
  -3   1  -4  713.66   20.99
  -2   3   4  697.78   20.77
  -1  -2   4  716.96   20.90
   3  -1   4  740.00   21.19
  -1  -2   4  678.40   20.76
  -1  -2   4  727.59   20.76
  -2   3   4  686.17   20.91
   3  -1   4  690.44   20.98
  -1  -2   4  624.91   20.72
  -1  -3  -4  103.12    3.52
  -3   4  -4  132.31    3.67
  -1  -3  -4  101.63    3.57
   4  -1  -4  103.12    3.82
  -1  -3  -4   98.48    3.86
  -4   1   4  103.45    3.61
  -4   1   4  105.75    3.73
  -4   1   4  105.28    3.62
   1   3   4  105.55    3.76
  -4   1   4  101.30    3.49
   7  -4  -4   32.43    1.86
  -4  -3  -4   33.14    1.62
  -4  -3  -4   32.24    1.75
  -3   7  -4   34.30    1.67
  -4  -3  -4   31.65    1.79
   3  -7   4   35.08    1.66
  -7   4   4   30.53    1.59
   4   3   4   31.25    1.75
  -7   4   4   30.98    1.77
   3  -7   4   34.63    1.62
  -7   4   4   32.30    1.26
  -7   4   4   32.58    1.60
  -4   0  -4  527.15   16.13
   0   4  -4  525.31   15.65
  -4   0  -4  527.43   15.76
   4  -4  -4  537.08   16.10
   0  -4   4  502.05   15.84
   4   0   4  523.94   16.13
  -4   4   4  510.54   15.93
  -4   4   4  500.31   15.96
   0  -4   4  529.90   16.00
   0  -4   4  560.16   15.71
  -4   4   4  555.60   15.80
   0  -4   4  505.23   15.78
   1  -4  -4  594.48   18.04
   1  -4  -4  561.01   18.38
  -4   3  -4  632.06   18.34
   1  -4  -4  591.22   18.18
  -4   3  -4  602.52   18.33
  -1   4   4  604.40   17.98
  -1   4   4  582.19   18.33
   4  -3   4  646.40   18.16
  -3  -1   4  624.01   18.19
  -3  -1   4  636.53   18.28
  -3  -1   4  566.76   18.08
  -3  -1   4  637.98   18.24
   4  -3   4  585.97   18.03
  -2  -4  -4  361.34   11.66
  -2  -4  -4  376.68   11.22
  -4   6  -4  366.20   11.39
  -2  -4  -4  356.69   11.23
  -4   6  -4  346.50   11.05
  -6   2   4  358.18   11.25
  -6   2   4  357.70   10.98
  -6   2   4  366.99   11.32
   2   4   4  345.48   11.38
   4  -6   4  364.90   11.05
   4  -6   4  369.73   11.17
  -5  -4  -4  201.52    7.20
  -5  -4  -4  208.39    7.05
  -5  -4  -4  200.52    7.18
  -4   9  -4  204.02    7.10
   9  -5  -4  208.04    7.35
   4  -9   4  212.51    6.96
   5   4   4  199.80    7.20
  -9   5   4  208.93    6.97
  -9   5   4  210.46    7.29
  -9   5   4  200.32    7.16
   4  -9   4  213.07    7.11
  -5  -1  -4    5.03    0.78
  -5  -1  -4    3.56    0.78
  -1   6  -4    4.50    0.46
   6  -5  -4    2.98    0.64
  -1   6  -4    5.08    0.56
  -5  -1  -4    4.28    0.63
  -6   5   4    3.58    0.53
   5   1   4    4.13    0.74
   1  -6   4    7.08    0.79
  -6   5   4    4.47    0.70
  -6   5   4    3.30    0.39
   1  -6   4    6.03    0.68
  -6   5   4    2.85    0.69
  -5   2  -4  124.96    4.50
  -5   2  -4  128.50    4.45
   3  -5  -4  120.75    4.40
  -2  -3   4  133.69    4.43
  -2  -3   4  130.19    4.14
  -2  -3   4  128.58    4.31
  -3   5   4  123.43    4.23
  -3   5   4  117.03    4.37
  -2  -3   4  130.57    4.19
  -5   5  -4   34.61    1.70
  -5   5  -4   33.08    1.60
   5  -5   4   32.55    1.25
  -5   0   4   29.67    1.51
  -5   0   4   30.27    1.45
   5  -5   4   32.78    1.28
  -5   0   4   28.87    1.43
  -5   0   4   28.47    1.62
  -3  -5  -4  534.93   16.32
  -3  -5  -4  529.81   16.30
  -5   8  -4  522.59   16.47
  -3  -5  -4  509.06   16.35
  -8   3   4  539.71   16.35
  -8   3   4  537.04   15.84
   5  -8   4  540.13   16.05
   3   5   4  506.32   16.44
   5  -8   4  534.88   16.31
  -8   3   4  506.59   16.37
  -6  -5  -4  132.01    5.11
  -6  -5  -4  124.91    5.10
  11  -6  -4  127.50    5.20
  -6  -5  -4  129.05    4.99
  -5  11  -4  122.42    5.05
   5 -11   4  124.35    4.81
 -11   6   4  123.21    5.00
   6   5   4  132.92    5.18
   5 -11   4  120.55    5.01
 -11   6   4  127.75    4.81
  -6  -2  -4   13.95    1.26
  -6  -2  -4   14.25    1.34
  -6  -2  -4   17.05    1.22
  -2   8  -4   18.37    1.18
   8  -6  -4   16.93    1.34
  -6  -2  -4   15.60    1.19
   2  -8   4   18.28    1.33
   6   2   4   13.91    1.29
   2  -8   4   18.12    1.27
  -8   6   4   16.52    1.28
  -8   6   4   13.76    1.26
  -8   6   4   13.88    1.00
  -6   1  -4  113.96    4.37
  -6   1  -4  123.61    4.27
   5  -6  -4  111.09    4.17
   1   5  -4  115.31    3.70
  -6   1  -4  123.70    4.25
  -6   1  -4  120.10    4.02
  -1  -5   4  115.10    3.88
  -1  -5   4  113.08    4.10
   6  -1   4  123.03    4.38
  -5   6   4  102.50    4.07
  -5   6   4  110.71    3.81
  -5   6   4  109.10    4.20
  -1  -5   4  120.40    3.85
  -1  -5   4  112.74    4.21
  -6   4  -4  194.28    6.63
   2  -6  -4  188.45    6.60
  -6   4  -4  200.14    6.31
  -6   4  -4  187.54    6.58
   2  -6  -4  194.09    6.09
   4   2  -4  192.95    5.96
   2  -6  -4  195.99    6.49
   6  -4   4  199.87    6.07
  -4  -2   4  199.48    6.24
  -2   6   4  198.06    6.22
  -4  -2   4  194.02    6.41
  -4  -2   4  200.28    6.55
  -2   6   4  191.36    6.60
  -4  -2   4  207.10    6.51
  -1  -6  -4   42.12    2.34
  -6   7  -4   46.18    2.29
  -6   7  -4   48.42    2.02
  -1  -6  -4   44.02    1.93
  -1  -6  -4   44.09    2.11
  -7   1   4   44.11    2.04
  -7   1   4   42.68    2.26
   1   6   4   40.82    2.19
  -7   1   4   44.40    1.89
  -7   1   4   44.59    2.12
   6  -7   4   51.17    1.79
  -4  -6  -4   30.05    1.79
  -4  -6  -4   31.08    1.86
  -4  -6  -4   29.80    1.88
  10  -4  -4   30.11    2.02
  -6  10  -4   27.84    1.93
 -10   4   4   29.54    1.80
 -10   4   4   30.07    1.90
   4   6   4   29.55    1.89
   6 -10   4   28.99    1.86
  -7  -6  -4  158.97    6.31
  -7  -6  -4  161.71    6.44
  -6  13  -4  161.80    6.49
  13  -7  -4  163.26    6.54
   6 -13   4  160.54    6.45
 -13   7   4  158.97    6.02
 -13   7   4  167.96    6.34
   7   6   4  162.69    6.47
  -7  -3  -4   44.69    2.53
  -3  10  -4   47.48    2.38
  10  -7  -4   45.75    2.53
  -7  -3  -4   49.60    2.68
  -7  -3  -4   48.38    2.46
   7   3   4   48.39    2.58
 -10   7   4   48.47    2.52
 -10   7   4   41.25    2.42
   3 -10   4   47.08    2.48
   3 -10   4   47.37    2.49
 -10   7   4   51.51    2.27
   7  -7  -4  214.10    6.88
  -7   0  -4  203.17    6.62
   0   7  -4  189.69    6.31
  -7   0  -4  187.82    6.96
  -7   0  -4  187.12    6.77
  -7   0  -4  197.30    6.73
   0  -7   4  180.96    6.75
   0  -7   4  195.26    6.15
   7   0   4  194.40    6.92
   0  -7   4  194.06    6.72
  -7   7   4  207.84    6.92
  -7   7   4  190.53    6.74
  -7   7   4  206.63    6.35
  -7   3  -4  137.75    5.09
   3   4  -4  129.69    4.27
  -7   3  -4  141.56    5.03
  -7   3  -4  144.38    4.84
   4  -7  -4  141.11    4.99
  -3  -4   4  138.59    4.53
  -4   7   4  134.00    4.99
  -3  -4   4  140.59    4.98
  -3  -4   4  134.88    4.67
  -3  -4   4  134.95    4.87
  -7   6  -4   10.71    1.08
  -7   6  -4    9.50    0.75
  -7   6  -4   10.63    1.08
  -6  -1   4   15.54    1.13
  -6  -1   4   11.99    0.88
  -6  -1   4   10.42    1.08
  -7   9  -4  184.02    6.92
  -2  -7  -4  192.68    6.74
  -2  -7  -4  187.68    6.66
   2   7   4  193.93    6.90
   7  -9   4  192.91    6.76
  -9   2   4  198.67    6.81
  -9   2   4  186.71    6.62
  -9   2   4  198.96    6.51
  -5  -7  -4    3.61    0.96
  12  -5  -4    2.89    0.89
  -5  -7  -4    7.50    1.22
 -12   5   4    4.14    0.98
 -12   5   4    2.66    0.81
   5   7   4    3.36    0.98
  -7  15  -4   24.54    2.31
  -8  -7  -4   26.30    2.20
  -8  -7  -4   27.54    2.29
 -15   8   4   25.23    2.08
   8   7   4   29.06    2.34
 -15   8   4   25.85    1.93
   7 -15   4   24.42    2.34
  -8  -4  -4    0.69    0.73
  -8  -4  -4   -0.12    0.59
  -8  -4  -4    0.15    0.65
  12  -8  -4    0.25    0.59
  -4  12  -4    0.49    0.57
   4 -12   4    0.09    0.61
   8   4   4    0.93    0.72
 -12   8   4    0.38    0.55
 -12   8   4    0.05    0.64
  -8  -1  -4  316.30   10.02
  -8  -1  -4  301.49   10.35
   9  -8  -4  312.16   10.16
  -1   9  -4  300.64    9.69
  -8  -1  -4  308.12   10.22
  -8  -1  -4  266.01   10.17
   1  -9   4  296.00   10.12
  -9   8   4  306.46   10.14
  -9   8   4  300.76   10.22
   8   1   4  295.39   10.24
  -9   8   4  310.49    9.58
   1  -9   4  305.59   10.11
  -8   2  -4  119.79    4.91
   6  -8  -4  130.38    4.73
   2   6  -4  128.31    4.13
  -8   2  -4  127.56    4.74
  -8   2  -4  125.54    4.67
  -6   8   4  120.33    4.58
  -2  -6   4  126.88    4.31
  -2  -6   4  123.27    4.67
  -6   8   4  121.09    4.80
  -2  -6   4  126.22    4.25
  -2  -6   4  126.34    4.81
   3  -8  -4  118.96    4.32
  -8   5  -4  104.02    4.24
  -8   5  -4  104.92    3.86
   5   3  -4  102.04    3.53
   3  -8  -4  108.84    4.15
  -8   5  -4  103.65    4.24
  -5  -3   4  105.61    3.69
  -5  -3   4  111.70    4.15
  -3   8   4  114.19    4.30
  -5  -3   4  105.89    4.02
  -5  -3   4  105.48    4.16
  -8   8  -4  170.63    6.43
   0  -8  -4  177.30    6.53
   0  -8  -4  173.17    5.98
   0  -8  -4  177.47    6.28
  -8   0   4  169.53    6.22
   0   8   4  179.50    6.41
  -8   0   4  167.98    6.36
  -8   0   4  174.01    5.96
  -8   0   4  179.52    5.93
  -8  11  -4   16.88    1.70
   8 -11   4   18.06    1.60
 -11   3   4   17.27    1.51
 -11   3   4   15.98    1.48
  -6  -8  -4   46.14    2.89
  -6  -8  -4   48.68    2.87
  -8  14  -4   42.59    3.00
   6   8   4   50.19    2.95
 -14   6   4   46.09    2.68
   8 -14   4   44.44    2.97
 -14   6   4   45.98    2.64
  -8  17  -4   30.59    2.74
  -9  -8  -4   30.80    2.54
  -9  -8  -4   34.82    2.71
   8 -17   4   33.64    2.87
   9   8   4   32.35    2.59
 -17   9   4   36.10    2.47
  -9  -5  -4  130.44    5.55
  -9  -5  -4  132.95    5.57
  -5  14  -4  124.08    5.44
  -9  -5  -4  131.28    5.47
 -14   9   4  126.80    5.39
   9   5   4  128.04    5.56
   5 -14   4  116.98    5.47
  -2  11  -4    7.32    1.07
  11  -9  -4    5.88    1.13
  -9  -2  -4    7.00    1.19
  -9  -2  -4    6.29    1.11
  -9  -2  -4    8.38    1.35
 -11   9   4    7.01    1.22
   2 -11   4    4.79    1.07
 -11   9   4    6.24    1.15
   2 -11   4    4.68    1.03
   9   2   4    7.03    1.23
  -9   1  -4   40.89    2.24
  -9   1  -4   44.79    2.34
  -9   1  -4   42.65    2.56
  -9   1  -4   46.34    2.43
   1   8  -4   42.07    1.90
   8  -9  -4   43.22    2.35
  -8   9   4   45.81    2.38
  -8   9   4   42.14    2.46
  -1  -8   4   44.15    2.37
  -1  -8   4   40.20    2.41
   4   5  -4  125.02    4.28
  -9   4  -4  142.33    4.89
  -9   4  -4  136.71    5.27
   5  -9  -4  133.27    5.00
  -9   4  -4  143.56    5.20
  -4  -5   4  132.45    4.43
  -5   9   4  126.59    5.11
  -4  -5   4  129.35    4.99
  -4  -5   4  133.27    4.77
  -4  -5   4  123.08    5.01
   2  -9  -4  249.81    8.72
  -9   7  -4  261.17    8.21
   2  -9  -4  255.15    8.89
  -9   7  -4  250.36    8.91
  -9   7  -4  256.80    8.73
  -7  -2   4  255.75    8.72
  -7  -2   4  255.52    8.19
  -7  -2   4  257.45    8.88
  -7  -2   4  271.85    8.67
  -2   9   4  274.87    8.72
  -2   9   4  248.99    8.88
  -1  -9  -4   33.17    2.18
  -1  -9  -4   37.59    2.22
  -9  10  -4   33.02    2.33
 -10   1   4   33.62    2.15
 -10   1   4   33.37    2.35
   1   9   4   37.49    2.34
 -10   1   4   35.75    1.93
  13  -4  -4   82.16    4.31
  -4  -9  -4   77.61    3.74
  -4  -9  -4   83.92    3.95
  -9  13  -4   74.63    4.04
   4   9   4   75.29    3.82
 -13   4   4   79.10    3.78
 -13   4   4   81.56    3.65
   9 -13   4   73.20    3.93
  -9  16  -4   39.82    3.09
  -7  -9  -4   40.98    2.86
  -7  -9  -4   37.58    3.26
 -16   7   4   40.32    2.60
 -16   7   4   42.56    2.59
   7   9   4   48.61    3.08
   9 -16   4   42.32    3.10
 -10  -6  -4   87.00    4.40
  -6  16  -4   86.15    4.47
 -10  -6  -4   86.50    4.38
 -16  10   4   87.17    4.21
   6 -16   4   86.27    4.58
  10   6   4   84.26    4.42
  -3  13  -4   60.32    3.04
 -10  -3  -4   55.06    3.19
 -10  -3  -4   51.96    3.23
 -10  -3  -4   55.09    3.14
  10   3   4   56.43    3.26
 -13  10   4   53.72    3.07
   3 -13   4   52.70    3.16
 -10   0  -4  182.63    7.26
 -10   0  -4  181.73    7.04
   0  10  -4  185.50    6.52
 -10   0  -4  184.18    6.87
  10 -10  -4  209.94    7.11
 -10  10   4  182.69    6.97
   0 -10   4  185.82    7.21
 -10  10   4  199.34    7.33
   0 -10   4  191.67    7.14
   3   7  -4   52.91    2.15
   7 -10  -4   49.36    2.64
 -10   3  -4   57.27    2.69
 -10   3  -4   52.09    2.92
 -10   3  -4   52.64    2.72
  -3  -7   4   52.68    2.35
  -7  10   4   53.02    2.63
  -3  -7   4   49.90    2.69
  -7  10   4   54.45    2.94
  -3  -7   4   52.89    2.88
 -10   6  -4   54.86    2.77
   6   4  -4   49.67    2.21
   4 -10  -4   50.44    2.64
 -10   6  -4   49.76    2.28
 -10   6  -4   53.82    2.76
   4 -10  -4   51.40    2.66
  -6  -4   4   51.63    2.65
  -4  10   4   49.72    2.72
  -6  -4   4   47.79    2.62
  -6  -4   4   50.06    2.54
  -6  -4   4   49.80    2.04
   1 -10  -4    0.94    0.65
 -10   9  -4    2.02    0.68
 -10   9  -4    3.32    0.95
  -1  10   4    2.88    0.90
  -9  -1   4    0.50    0.43
  -9  -1   4    1.48    0.68
  -9  -1   4    0.44    0.58
  -9  -1   4    0.24    0.69
 -10  12  -4  191.16    7.48
  -2 -10  -4  188.60    7.21
   2  10   4  181.19    7.18
 -12   2   4  185.56    7.10
 -12   2   4  190.65    6.71
  10 -12   4  184.18    7.24
  -5 -10  -4   32.71    2.50
 -10  15  -4   30.41    2.68
  10 -15   4   32.05    2.65
 -15   5   4   30.87    2.35
 -15   5   4   32.81    2.18
   5  10   4   32.53    2.49
  -8 -10  -4   14.65    2.03
 -10  18  -4   20.62    2.49
   8  10   4   18.13    2.08
 -11  -7  -4    8.80    1.73
  -7  18  -4    7.61    1.69
 -11  -7  -4    8.05    1.80
 -18  11   4    8.15    1.51
   7 -18   4   11.13    2.17
  -4  15  -4    0.42    0.78
 -11  -4  -4    0.58    0.90
 -11  -4  -4    0.97    0.92
 -15  11   4    0.53    0.84
   4 -15   4    1.24    0.88
 -11  -1  -4   67.01    3.59
 -11  -1  -4   65.11    3.43
  -1  12  -4   70.76    3.25
 -11  -1  -4   67.14    3.74
   1 -12   4   65.17    3.57
 -12  11   4   71.58    3.55
 -12  11   4   72.64    3.82
   2   9  -4  149.27    5.27
 -11   2  -4  152.65    5.90
 -11   2  -4  145.42    6.15
  -9  11   4  155.56    5.88
  -2  -9   4  146.78    6.14
  -9  11   4  154.12    6.21
  -2  -9   4  147.74    5.97
   6 -11  -4  100.19    4.39
 -11   5  -4  102.38    4.38
 -11   5  -4   94.75    4.39
 -11   5  -4  101.36    4.04
  -5  -6   4  104.74    4.09
  -6  11   4  102.32    4.53
  -5  -6   4   99.25    4.42
  -5  -6   4   91.84    4.24
   3 -11  -4  171.48    6.65
 -11   8  -4  175.85    6.84
   3 -11  -4  172.96    6.71
 -11   8  -4  176.35    6.60
  -8  -3   4  173.21    6.77
  -3  11   4  179.95    6.88
  -8  -3   4  184.64    6.62
  -8  -3   4  184.21    6.69
   0 -11  -4    7.58    1.31
 -11  11  -4    5.00    1.28
   0  11   4    9.54    1.48
 -11   0   4    1.58    0.84
 -11   0   4    3.84    1.16
  -3 -11  -4   19.45    1.98
 -11  14  -4   16.96    1.99
   3  11   4   22.55    2.07
 -14   3   4   20.28    1.94
  11 -14   4   20.89    2.13
 -11  17  -4   38.22    3.21
  -6 -11  -4   35.66    2.84
  11 -17   4   38.20    3.82
   6  11   4   37.11    2.77
 -17   6   4   36.68    2.60
 -12  -5  -4   17.89    2.28
  -5  17  -4   17.49    2.08
   5 -17   4   18.50    2.48
 -17  12   4   21.10    2.33
 -12  -2  -4   61.99    3.46
 -12  -2  -4   59.61    3.47
  -2  14  -4   62.64    3.22
 -12  -2  -4   60.90    3.65
 -14  12   4   60.20    3.40
   2 -14   4   55.89    3.52
 -12   1  -4    1.12    0.80
 -12   1  -4    1.93    1.00
   1  11  -4    1.48    0.60
 -11  12   4    0.92    0.85
  -1 -11   4    1.27    0.83
 -11  12   4    1.31    0.90
 -12   4  -4    8.39    1.38
 -12   4  -4    8.45    1.25
 -12   4  -4    8.39    1.50
   8 -12  -4    6.72    1.39
  -8  12   4    8.31    1.48
  -4  -8   4    8.44    1.09
  -4  -8   4    7.79    1.38
  -8  12   4    7.64    1.24
 -12   7  -4  180.58    6.29
   5 -12  -4  164.07    6.84
 -12   7  -4  179.03    6.92
 -12   7  -4  191.38    7.06
  -7  -5   4  174.99    6.90
  -7  -5   4  181.12    6.91
  -5  12   4  181.66    7.13
  -7  -5   4  181.06    6.75
  -5  12   4  179.28    6.34
 -12  10  -4   61.45    3.53
   2 -12  -4   63.23    3.38
 -12  10  -4   58.93    3.04
 -10  -2   4   62.53    3.39
  -2  12   4   67.75    3.54
 -10  -2   4   63.49    3.49
 -12  13  -4  120.49    5.77
  -1 -12  -4  126.01    5.54
 -13   1   4  127.21    5.54
   1  12   4  119.24    5.47
  12 -13   4  129.29    5.69
 -12  16  -4   17.68    2.30
  -4 -12  -4   20.41    2.25
 -16   4   4   17.81    1.95
   4  12   4   18.93    2.04
 -13  -3  -4    0.35    1.09
 -13  -3  -4    0.66    0.93
  -3  16  -4    0.21    0.84
   3 -16   4    0.07    0.84
 -16  13   4    0.49    0.93
 -13   0  -4    0.13    0.73
 -13   0  -4    1.02    0.91
   0 -13   4   -0.39    0.68
 -13  13   4   -0.01    0.82
 -13  13   4    1.38    0.91
 -13   3  -4  108.49    4.67
 -13   3  -4  107.34    5.07
 -10  13   4  100.43    4.97
 -10  13   4  105.64    4.61
  -3 -10   4   94.63    4.74
 -13   6  -4   10.77    1.71
 -13   6  -4   10.51    1.31
 -13   6  -4   11.47    1.46
 -13   6  -4   11.59    1.29
   7 -13  -4   10.45    1.63
  -6  -7   4   11.07    1.45
  -7  13   4   10.44    1.66
  -6  -7   4   11.37    1.69
  -7  13   4   15.00    1.53
 -13   9  -4    3.65    1.05
 -13   9  -4    3.46    1.09
   4 -13  -4    1.77    0.96
  -4  13   4    3.28    1.07
  -9  -4   4    2.44    1.01
  -9  -4   4    2.75    0.99
   1 -13  -4   59.73    3.46
 -13  12  -4   64.77    3.76
 -12  -1   4   60.15    3.65
  -1  13   4   57.64    3.51
 -12  -1   4   59.22    3.41
 -13  15  -4   75.87    4.48
  -2 -13  -4   73.51    4.15
   2  13   4   78.64    4.14
 -15   2   4   75.35    4.10
 -14  -1  -4   95.19    4.74
 -15  14   4   91.84    4.61
 -14   2  -4   16.39    2.26
 -14   2  -4   16.83    1.86
 -12  14   4   15.75    2.06
 -12  14   4   15.39    1.93
  -2 -12   4   16.40    2.17
 -14   5  -4    4.44    0.99
 -14   5  -4    5.52    1.45
   9 -14  -4    8.01    1.66
  -5  -9   4    6.28    1.44
  -9  14   4    6.38    1.21
  -9  14   4    7.81    1.59
 -14   8  -4   33.12    2.53
 -14   8  -4   29.54    2.43
   6 -14  -4   29.61    2.41
  -6  14   4   34.60    2.71
  -8  -6   4   33.60    2.42
  -8  -6   4   30.22    2.44
 -14  11  -4   57.80    3.50
   3 -14  -4   52.06    3.24
  -3  14   4   54.58    3.41
 -11  -3   4   55.86    3.29
 -11  -3   4   48.62    3.35
   0 -14  -4    1.44    1.10
 -14  14  -4    0.89    0.97
 -14   0   4    0.76    0.93
   0  14   4    1.57    1.01
  -3 -14  -4    3.71    1.38
 -14  17  -4    2.46    1.51
   3  14   4    2.85    1.23
 -17   3   4    3.83    1.34
 -15   1  -4   85.95    4.45
 -14  15   4   92.38    4.43
  -1 -14   4   86.27    4.67
 -14  15   4   86.36    4.73
 -15   4  -4   78.46    3.88
 -15   4  -4   72.17    4.22
  11 -15  -4   73.18    4.32
  -4 -11   4   77.08    4.24
 -11  15   4   74.29    4.32
 -11  15   4   76.25    3.78
 -15   7  -4   78.39    4.24
 -15   7  -4   82.21    3.69
   8 -15  -4   76.85    4.35
  -8  15   4   77.12    4.45
  -7  -8   4   80.48    4.32
  -7  -8   4   82.79    4.03
  -8  15   4   75.87    3.66
 -15  10  -4    0.38    0.79
   5 -15  -4    2.27    1.09
 -10  -5   4    1.99    1.02
  -5  15   4    2.79    1.13
 -10  -5   4    0.64    0.97
   2 -15  -4    2.58    1.10
 -15  13  -4    0.57    1.00
 -13  -2   4   -0.20    1.06
  -2  15   4    0.45    0.93
 -13  -2   4    0.80    0.95
  -1 -15  -4   48.66    3.34
 -15  16  -4   46.61    3.55
   1  15   4   46.73    3.24
 -16   1   4   49.30    3.30
   0 -16   4    6.74    2.43
 -16   3  -4   10.82    1.69
  13 -16  -4    8.28    1.85
 -13  16   4    9.56    1.62
  -3 -13   4    9.11    1.92
 -13  16   4    9.22    1.93
 -16   6  -4  141.99    5.78
  10 -16  -4  141.27    6.61
 -10  16   4  139.07    5.72
  -6 -10   4  139.28    6.44
 -10  16   4  148.83    6.77
   7 -16  -4   50.33    3.48
 -16   9  -4   52.52    2.92
  -9  -7   4   51.75    3.56
  -7  16   4   54.25    3.66
   4 -16  -4   86.09    4.64
 -16  12  -4   90.41    4.39
 -16  12  -4   91.48    4.73
 -12  -4   4   89.83    4.62
  -4  16   4   86.72    4.76
 -12  -4   4   82.16    4.75
 -16  15  -4   12.03    2.01
   1 -16  -4   15.80    2.24
  -1  16   4   16.78    2.31
 -15  -1   4   15.43    2.21
 -17   5  -4    8.63    1.52
  12 -17  -4    7.96    1.92
 -12  17   4    7.08    1.42
  -5 -12   4    8.52    1.95
 -12  17   4    6.33    1.68
   9 -17  -4    4.50    1.54
  -9  17   4    6.04    1.60
  -8  -9   4    4.87    1.63
   6 -17  -4   77.87    4.52
 -17  11  -4   81.77    3.92
 -11  -6   4   77.93    4.50
  -6  17   4   74.28    4.43
 -11  -6   4   76.55    4.29
   3 -17  -4   57.02    3.81
 -17  14  -4   59.77    3.57
 -17  14  -4   64.18    3.96
  -3  17   4   57.77    3.83
  11 -18  -4   46.17    3.63
 -11  18   4   47.97    3.60
  -7 -11   4   46.95    3.50
   8 -18  -4    2.83    1.52
 -10  -8   4    2.09    1.54
  -8  18   4    2.54    1.53
   0  -1  -5  134.33    4.64
   0  -1  -5  136.54    4.51
  -1   1  -5  136.98    4.53
   1   0  -5  137.38    4.58
  -1   1  -5  142.22    4.54
  -1   0   5  140.92    4.45
   1  -1   5  136.75    4.39
   1  -1   5  139.00    4.50
   0   1   5  140.60    4.57
  -1   0   5  143.77    4.47
   0   1   5  138.36    4.36
  -1   0   5  143.68    4.55
  -2   0  -5  219.10    6.94
   2  -2  -5  209.63    6.89
   0   2  -5  212.59    6.68
  -2   0  -5  215.50    6.85
   0  -2   5  209.88    6.66
  -2   2   5  216.20    6.68
   2   0   5  214.42    6.87
   0  -2   5  216.41    6.78
  -2   2   5  215.70    6.69
   2   0   5  207.68    6.52
   0  -2   5  223.26    6.65
  -1  -2  -5   13.96    0.90
   3  -1  -5   13.18    0.94
  -2   3  -5   14.53    0.85
  -1  -2  -5   12.82    1.04
  -1  -2  -5   13.91    0.69
  -2   3  -5   14.49    0.85
  -2   3  -5   13.14    0.70
   2  -3   5   13.48    0.84
   2  -3   5   14.39    0.78
  -3   1   5   14.47    0.82
   1   2   5   13.45    0.92
  -3   1   5   13.10    0.82
  -3   1   5   13.40    0.81
   2  -3   5   13.33    0.67
  -3  -1  -5  387.64   12.17
  -1   4  -5  385.48   11.86
   4  -3  -5  397.95   12.25
  -3  -1  -5  402.78   11.79
  -1   4  -5  386.05   11.85
  -1   4  -5  391.72   11.71
  -3  -1  -5  380.64   12.31
   1  -4   5  378.39   11.90
  -4   3   5  381.78   12.03
  -4   3   5  395.84   11.96
   1  -4   5  404.86   11.78
  -4   3   5  390.21   11.84
  -4   3   5  388.79   12.00
   1  -4   5  395.74   12.06
   1  -4   5  380.91   11.82
   3   1   5  405.11   12.27
  -3   2  -5  136.84    4.50
  -3   2  -5  137.51    4.40
   2   1  -5  125.32    4.45
   1  -3  -5  133.26    4.61
   3  -2   5  139.46    4.27
   3  -2   5  136.51    4.40
  -1   3   5  132.39    4.50
  -2  -1   5  121.45    4.36
  -2  -1   5  131.64    4.35
  -1   3   5  133.65    4.21
  -2  -1   5  127.44    4.31
  -2  -1   5  135.24    4.37
  -3   5  -5  322.18   10.09
  -2  -3  -5  331.57   10.07
  -2  -3  -5  314.11   10.58
  -3   5  -5  314.34   10.24
  -2  -3  -5  325.84   10.27
   5  -2  -5  326.94   10.52
   3  -5   5  333.96   10.15
   2   3   5  323.72   10.41
  -5   2   5  324.10   10.21
  -5   2   5  332.78   10.28
   3  -5   5  344.68   10.04
  -5   2   5  331.47   10.03
  -4  -2  -5    1.36    0.40
  -4  -2  -5    1.25    0.57
   6  -4  -5    0.54    0.46
  -6   4   5    0.89    0.43
  -6   4   5    0.85    0.40
  -6   4   5    0.60    0.25
   4   2   5    1.02    0.49
   3  -4  -5   21.79    1.24
  -4   1  -5   17.26    1.17
   1   3  -5   15.66    0.95
  -4   1  -5   18.54    1.22
  -1  -3   5   17.94    0.94
  -3   4   5   15.76    1.05
  -1  -3   5   20.11    1.00
   4  -1   5   18.83    1.17
  -3   4   5   17.28    1.00
   0  -4  -5  381.15   11.57
   4   0  -5  374.74   11.90
   0  -4  -5  376.87   11.98
  -4   4  -5  372.02   11.69
   0  -4  -5  384.59   11.57
  -4   4  -5  369.19   11.77
   4  -4   5  374.37   11.49
  -4   0   5  372.64   11.59
  -4   0   5  385.23   11.62
  -4   0   5  386.80   11.67
  -4   0   5  383.39   11.75
   4  -4   5  385.74   11.38
   0   4   5  356.18   11.79
  -3  -4  -5   32.25    2.08
  -4   7  -5   34.05    1.57
  -3  -4  -5   34.26    1.69
   7  -3  -5   33.72    1.98
  -4   7  -5   37.29    1.88
  -3  -4  -5   35.06    1.85
  -7   3   5   34.89    1.88
   3   4   5   34.26    1.89
   4  -7   5   35.99    1.69
  -7   3   5   35.42    1.77
  -7   3   5   35.79    1.49
   4  -7   5   37.36    1.68
  -5  -3  -5   24.03    1.58
  -5  -3  -5   23.91    1.37
   8  -5  -5   20.76    1.55
  -5  -3  -5   20.96    1.58
  -3   8  -5   20.41    1.36
   3  -8   5   20.97    1.38
  -8   5   5   18.33    1.47
   5   3   5   21.35    1.55
   3  -8   5   25.25    1.45
  -8   5   5   23.29    1.37
  -5   0  -5    8.37    0.69
  -5   0  -5   12.05    0.96
   0   5  -5    7.89    0.63
   5  -5  -5    8.54    0.92
   0   5  -5    9.12    0.61
  -5   0  -5    8.77    1.04
  -5   5   5    8.63    0.71
   0  -5   5    9.04    0.64
   0  -5   5    8.88    0.77
  -5   5   5    8.56    0.87
   0  -5   5    9.26    0.90
  -5   5   5    8.37    0.94
   5   0   5   10.06    0.98
   0  -5   5    8.62    0.75
  -5   3  -5   49.07    2.19
   2  -5  -5   48.79    2.28
  -5   3  -5   48.62    2.24
  -3  -2   5   48.17    2.09
  -3  -2   5   47.32    1.98
  -2   5   5   51.08    2.20
  -2   5   5   49.69    1.88
  -3  -2   5   49.90    1.95
  -3  -2   5   49.17    2.08
  -1  -5  -5   27.67    1.80
  -1  -5  -5   27.80    1.44
  -1  -5  -5   28.45    1.44
  -5   6  -5   26.72    1.46
  -5   6  -5   24.41    1.54
   1   5   5   27.28    1.60
   5  -6   5   26.01    1.32
   5  -6   5   26.70    1.25
  -6   1   5   27.09    1.49
  -6   1   5   28.27    1.66
  -6   1   5   25.33    1.47
  -6   1   5   27.04    1.33
  -4  -5  -5   51.48    2.46
   9  -4  -5   43.54    2.55
  -4  -5  -5   51.33    2.34
  -5   9  -5   45.09    2.40
  -4  -5  -5   47.45    2.46
   5  -9   5   49.65    2.19
  -9   4   5   42.02    2.37
   5  -9   5   44.67    2.24
   4   5   5   54.77    2.61
  -9   4   5   45.18    2.29
  -6  -4  -5  149.28    5.74
  -6  -4  -5  149.67    5.53
  -4  10  -5  147.47    5.58
  -6  -4  -5  152.83    5.82
  10  -6  -5  151.81    5.87
 -10   6   5  149.05    5.71
   6   4   5  149.20    5.82
 -10   6   5  155.26    5.48
   4 -10   5  152.88    5.61
   4 -10   5  148.48    5.49
  -1   7  -5   16.87    0.81
  -6  -1  -5   14.64    1.18
  -6  -1  -5   15.26    1.09
  -6  -1  -5   13.95    1.33
  -1   7  -5   17.68    1.03
  -6  -1  -5   16.40    1.31
   7  -6  -5   15.19    1.34
   1  -7   5   17.99    1.19
  -7   6   5   14.99    1.04
   6   1   5   16.16    1.31
  -7   6   5   14.42    1.26
  -7   6   5   18.27    1.31
  -6   2  -5    4.75    0.78
  -6   2  -5    3.46    0.81
   2   4  -5    2.94    0.26
  -2  -4   5    4.32    0.56
   1  -6  -5   17.70    1.44
   1  -6  -5   20.59    1.08
  -6   5  -5   26.17    1.49
   1  -6  -5   20.81    1.27
  -1   6   5   23.01    0.99
  -5  -1   5   19.85    1.25
  -1   6   5   20.50    1.38
  -5  -1   5   15.98    1.26
  -5  -1   5   18.25    1.15
  -5  -1   5   18.71    1.21
  -6   8  -5   29.38    1.51
  -2  -6  -5   28.91    2.00
  -2  -6  -5   27.74    1.70
  -6   8  -5   27.56    1.78
  -2  -6  -5   27.80    1.61
  -2  -6  -5   31.04    1.64
  -8   2   5   25.38    1.63
   2   6   5   29.42    1.80
  -8   2   5   28.81    1.42
  -8   2   5   28.39    1.70
   6  -8   5   29.04    1.39
   6  -8   5   28.23    1.59
  11  -5  -5    0.17    0.53
  -5  -6  -5    0.30    0.61
  -6  11  -5    1.57    0.76
  -5  -6  -5    1.40    0.74
  -5  -6  -5    0.48    0.58
 -11   5   5    0.05    0.51
   6 -11   5   -0.39    0.52
   5   6   5    0.53    0.60
 -11   5   5    0.29    0.63
  -5  12  -5  115.30    4.80
  -7  -5  -5  117.46    4.73
  -7  -5  -5  110.20    4.83
  -7  -5  -5  108.43    4.80
  12  -7  -5  114.05    4.95
 -12   7   5  114.81    4.81
   5 -12   5  110.21    4.77
   7   5   5  105.96    4.84
   5 -12   5  116.33    4.65
 -12   7   5  115.13    4.51
  -7  -2  -5  149.53    5.68
  -7  -2  -5  149.71    5.80
  -7  -2  -5  157.79    5.43
   9  -7  -5  153.27    5.75
  -7  -2  -5  158.05    5.56
  -2   9  -5  141.00    5.23
  -9   7   5  149.57    5.23
  -9   7   5  142.63    5.57
   2  -9   5  143.55    5.45
   2  -9   5  144.20    5.51
  -9   7   5  149.75    5.61
   7   2   5  149.23    5.74
  -7   1  -5  134.90    5.12
   6  -7  -5  141.48    5.20
   1   6  -5  141.95    4.53
  -7   1  -5  136.17    5.33
  -7   1  -5  139.94    5.13
  -7   1  -5  140.74    4.88
  -1  -6   5  142.62    4.67
   7  -1   5  143.13    5.36
  -6   7   5  139.24    5.20
  -1  -6   5  146.81    5.23
  -6   7   5  136.59    5.02
  -1  -6   5  145.37    5.08
  -6   7   5  141.35    4.72
  -1  -6   5  144.42    4.79
  -7   4  -5  127.23    4.41
   3  -7  -5  127.22    4.75
  -7   4  -5  129.32    4.79
   4   3  -5  111.22    3.89
   3  -7  -5  128.24    4.14
  -7   4  -5  118.64    4.67
  -4  -3   5  129.86    4.61
  -4  -3   5  130.87    4.28
  -4  -3   5  126.74    4.59
  -4  -3   5  132.38    4.47
  -3   7   5  123.37    4.70
  -3   7   5  121.82    4.27
   7  -4   5  126.31    4.12
  -7   7  -5    3.11    0.75
   0  -7  -5    2.89    0.79
   0  -7  -5    3.35    0.69
  -7   0   5    0.62    0.60
  -7   0   5    1.03    0.51
  -7   0   5    1.70    0.50
   0   7   5    3.17    0.76
  -3  -7  -5   12.07    1.25
  -7  10  -5   10.72    1.35
  10  -3  -5   12.18    1.39
  -3  -7  -5   11.77    1.19
 -10   3   5   12.25    1.25
   3   7   5   13.63    1.38
 -10   3   5   12.29    1.26
   7 -10   5   11.39    1.22
  -6  -7  -5    1.54    0.80
  -6  -7  -5    0.65    0.69
  13  -6  -5    2.30    0.88
  -7  13  -5    0.67    0.76
 -13   6   5    0.42    0.72
   6   7   5    1.31    0.78
   7 -13   5    0.48    0.74
 -13   6   5    1.72    0.75
  -8  -6  -5    1.88    0.85
  -6  14  -5    1.03    0.85
  -8  -6  -5    2.99    0.96
 -14   8   5    1.22    0.74
   6 -14   5    1.14    0.84
 -14   8   5    0.76    0.82
   8   6   5    2.38    0.99
  11  -8  -5    5.53    1.10
  -8  -3  -5    3.52    1.02
  -8  -3  -5    3.70    0.91
  -3  11  -5    2.77    0.78
   8   3   5    3.91    1.00
 -11   8   5    4.11    0.80
   3 -11   5    4.30    0.94
 -11   8   5    2.69    0.91
   3 -11   5    4.36    1.03
  -8   0  -5   21.46    1.62
   0   8  -5   20.51    1.18
   8  -8  -5   22.17    1.60
  -8   0  -5   22.62    1.57
  -8   0  -5   22.32    1.47
  -8   0  -5   21.48    1.77
   8   0   5   19.28    1.62
   0  -8   5   20.90    1.63
  -8   8   5   22.39    1.25
   0  -8   5   23.38    1.58
  -8   8   5   21.45    1.63
  -8   8   5   18.73    1.51
  -8   3  -5  368.58   12.31
  -8   3  -5  379.65   11.96
   5  -8  -5  381.10   12.16
  -8   3  -5  372.72   12.16
  -3  -5   5  381.12   12.17
  -3  -5   5  384.52   11.74
  -3  -5   5  372.16   11.58
  -5   8   5  364.71   11.82
  -5   8   5  365.94   12.18
  -3  -5   5  374.72   12.01
  -8   6  -5   -0.07    0.56
   2  -8  -5    0.63    0.62
  -8   6  -5   -0.18    0.32
  -8   6  -5   -0.17    0.44
   2  -8  -5    0.19    0.43
  -6  -2   5    0.18    0.46
  -2   8   5    0.58    0.55
  -2   8   5    2.54    0.47
  -6  -2   5    0.65    0.48
  -6  -2   5    0.34    0.33
  -1  -8  -5  154.11    5.54
  -8   9  -5  143.73    5.75
  -8   9  -5  141.21    5.21
  -1  -8  -5  151.20    5.42
  -9   1   5  148.99    5.18
   1   8   5  145.99    5.72
  -9   1   5  148.54    5.82
  -9   1   5  148.12    5.57
  -9   1   5  145.02    5.33
  -8  12  -5    3.50    1.05
  12  -4  -5    5.06    1.15
  -4  -8  -5    4.70    1.05
  -4  -8  -5    4.25    1.03
 -12   4   5    5.21    1.07
 -12   4   5    5.87    1.11
   4   8   5    3.42    0.97
   8 -12   5    5.36    1.08
  -8  15  -5    2.88    1.07
  -7  -8  -5    0.03    0.68
  -7  -8  -5    1.05    0.87
 -15   7   5    0.38    0.71
   8 -15   5    1.33    0.91
 -15   7   5    0.15    0.69
   7   8   5    0.55    0.87
  -9  -7  -5    8.05    1.57
  -9  -7  -5    7.60    1.46
  -7  16  -5    8.37    1.64
   7 -16   5    6.21    1.47
   9   7   5    8.55    1.61
 -16   9   5    6.56    1.28
  -9  -4  -5   38.72    2.51
  13  -9  -5   37.09    2.54
  -9  -4  -5   38.46    2.61
  -4  13  -5   36.85    2.41
  -9  -4  -5   38.77    2.63
   9   4   5   39.14    2.63
   4 -13   5   35.91    2.53
 -13   9   5   41.24    2.63
  -9  -1  -5   18.23    1.54
  10  -9  -5   16.09    1.58
  -9  -1  -5   14.12    1.72
  -9  -1  -5   16.78    1.61
  -1  10  -5   16.04    1.24
   9   1   5   16.50    1.61
   1 -10   5   18.62    1.79
   1 -10   5   18.80    1.59
 -10   9   5   17.29    1.68
 -10   9   5   17.43    1.61
  -9   2  -5    1.30    0.79
  -9   2  -5    2.26    0.72
   7  -9  -5    2.40    0.77
   2   7  -5    1.94    0.46
  -9   2  -5    2.19    0.70
  -2  -7   5    1.25    0.63
  -2  -7   5    1.54    0.49
  -7   9   5    5.58    1.01
  -2  -7   5    1.00    0.68
  -2  -7   5    4.40    0.63
  -7   9   5    3.39    0.80
  -9   5  -5    3.69    0.94
  -9   5  -5    2.49    0.77
   4  -9  -5    1.71    0.69
  -9   5  -5    5.21    0.79
   4  -9  -5    4.17    0.90
  -4   9   5    4.33    0.93
  -5  -4   5    2.43    0.63
  -5  -4   5    2.44    0.74
  -4   9   5    2.55    0.62
  -5  -4   5    1.97    0.68
  -5  -4   5    1.81    0.46
   1  -9  -5  163.31    6.42
  -9   8  -5  172.42    6.48
  -9   8  -5  169.87    6.11
   1  -9  -5  172.84    6.23
  -8  -1   5  168.01    5.79
  -8  -1   5  169.51    6.25
  -8  -1   5  171.36    6.40
  -8  -1   5  173.22    6.03
  -1   9   5  161.01    6.34
  -2  -9  -5   99.72    4.13
  -9  11  -5   84.67    4.35
  -2  -9  -5   97.71    4.25
   2   9   5   95.82    4.37
 -11   2   5  102.97    4.06
   9 -11   5   96.62    4.22
 -11   2   5   94.11    4.23
  -5  -9  -5   44.19    2.78
  -5  -9  -5   43.84    2.79
  -9  14  -5   44.90    3.04
 -14   5   5   46.33    2.79
   9 -14   5   43.54    2.91
   5   9   5   42.03    2.89
 -14   5   5   51.41    2.81
  -9  17  -5   15.08    2.18
  -8  -9  -5   12.98    1.87
 -17   8   5   20.67    1.86
   8   9   5   16.23    2.02
  -8  18  -5    3.94    1.52
 -10  -8  -5    6.64    1.54
 -10  -8  -5    4.21    1.42
 -18  10   5    5.41    1.30
  10   8   5    4.91    1.42
 -10  -5  -5   13.90    1.90
  -5  15  -5   14.64    1.71
 -10  -5  -5   15.49    1.97
   5 -15   5   13.61    1.98
 -15  10   5   14.08    1.83
  10   5   5   14.35    1.77
 -10  -2  -5   25.58    2.08
  -2  12  -5   24.98    1.74
 -10  -2  -5   22.85    2.15
 -10  -2  -5   25.87    2.02
   2 -12   5   26.52    2.06
 -12  10   5   25.08    2.03
  10   2   5   23.16    2.10
 -10   1  -5    7.87    1.26
   1   9  -5    7.21    0.80
   9 -10  -5    5.60    1.15
 -10   1  -5    6.14    1.14
 -10   1  -5    5.04    1.26
 -10   1  -5    7.21    1.12
  -9  10   5    6.12    1.28
  -9  10   5    6.18    1.14
  -1  -9   5    4.93    1.18
  -1  -9   5    6.50    1.15
 -10   4  -5   67.16    3.30
 -10   4  -5   67.31    3.03
   6 -10  -5   69.49    3.27
 -10   4  -5   69.34    3.48
  -4  -6   5   67.12    2.63
  -6  10   5   70.52    3.41
  -4  -6   5   70.61    2.95
  -4  -6   5   65.49    3.29
  -6  10   5   64.47    2.99
  -4  -6   5   63.28    3.14
   3 -10  -5    4.85    1.05
 -10   7  -5    9.63    0.87
 -10   7  -5    7.80    1.24
   3 -10  -5    6.36    1.06
  -7  -3   5    5.72    0.99
  -7  -3   5    6.35    1.15
  -7  -3   5    4.04    0.87
  -7  -3   5    5.53    0.75
  -3  10   5    6.84    1.21
   0 -10  -5    3.62    0.95
 -10  10  -5    2.61    0.99
 -10   0   5    2.42    0.71
 -10   0   5    3.21    1.05
   0  10   5    2.92    0.96
 -10   0   5    2.34    0.83
 -10   0   5    2.79    0.82
 -10  13  -5   10.50    1.70
  -3 -10  -5   12.78    1.71
  10 -13   5   11.97    1.68
 -13   3   5    9.72    1.50
 -13   3   5   12.33    1.49
   3  10   5   11.88    1.75
  -6 -10  -5   97.85    4.80
 -10  16  -5   99.26    5.14
   6  10   5   93.35    4.79
 -16   6   5   98.18    4.54
 -16   6   5  101.28    4.41
 -11  -6  -5   50.38    3.28
  -6  17  -5   48.08    3.25
 -11  -6  -5   50.93    3.25
   6 -17   5   48.93    3.44
 -17  11   5   50.56    3.07
  -3  14  -5   10.29    1.48
 -11  -3  -5   11.81    1.77
 -11  -3  -5   10.36    1.64
 -11  -3  -5    9.87    1.62
   3 -14   5   12.07    1.84
 -14  11   5    9.65    1.55
 -11   0  -5   46.94    2.84
   0  11  -5   43.99    2.29
 -11   0  -5   43.47    2.98
 -11   0  -5   48.45    2.74
 -11  11   5   44.82    2.71
   0 -11   5   45.03    2.97
   0 -11   5   46.96    2.82
 -11  11   5   48.13    2.97
 -11   3  -5    3.20    1.08
 -11   3  -5    4.33    0.95
 -11   3  -5    4.44    1.03
  -3  -8   5    3.47    0.90
  -8  11   5    2.70    0.96
  -8  11   5    2.94    0.91
  -3  -8   5    2.04    0.95
  -3  -8   5    1.75    0.82
 -11   6  -5   17.93    1.67
   5 -11  -5   14.82    1.55
 -11   6  -5   18.69    1.42
 -11   6  -5   18.05    1.74
   5 -11  -5   16.53    1.65
  -5  11   5   19.49    1.39
  -6  -5   5   17.01    1.60
  -5  11   5   20.30    1.85
  -6  -5   5   19.53    1.76
  -6  -5   5   19.27    1.54
   2 -11  -5   45.36    2.64
 -11   9  -5   44.26    2.79
 -11   9  -5   47.83    2.59
  -9  -2   5   42.58    2.73
  -9  -2   5   47.93    2.60
  -2  11   5   44.91    2.78
  -9  -2   5   45.22    2.64
 -11  12  -5   21.52    2.06
  -1 -11  -5   20.89    1.90
   1  11   5   23.38    2.02
 -12   1   5   21.07    2.00
  11 -12   5   19.98    1.98
 -11  15  -5    1.36    1.10
  -4 -11  -5    0.01    0.87
   4  11   5    0.22    0.80
 -15   4   5    0.78    0.88
  -7 -11  -5   -0.25    1.03
 -11  18  -5    1.75    1.44
   7  11   5    1.20    1.10
 -18   7   5    1.09    1.16
 -12  -4  -5    2.35    1.10
  -4  16  -5    5.11    1.29
 -16  12   5    1.74    1.04
   4 -16   5    1.37    1.14
  -1  13  -5   22.02    1.77
 -12  -1  -5   18.40    1.90
 -12  -1  -5   18.32    1.95
 -12  -1  -5   19.02    2.12
   1 -13   5   20.86    2.06
 -13  12   5   20.04    1.94
 -12   2  -5   96.70    4.40
 -12   2  -5   93.45    4.69
 -10  12   5   97.19    4.30
  -2 -10   5   92.37    4.67
  -2 -10   5   96.39    4.52
 -10  12   5   99.10    4.77
 -12   5  -5   15.02    1.63
 -12   5  -5   14.78    1.45
 -12   5  -5   16.65    1.80
   7 -12  -5   14.03    1.66
  -7  12   5   12.24    1.59
  -5  -7   5   14.25    1.37
  -5  -7   5   12.34    1.66
  -7  12   5   13.72    1.40
  -5  -7   5   13.35    1.81
 -12   8  -5   18.21    1.87
 -12   8  -5   19.29    1.74
   4 -12  -5   16.12    1.63
  -8  -4   5   16.37    1.69
  -4  12   5   15.08    1.71
  -8  -4   5   14.13    1.66
  -8  -4   5   15.51    1.63
 -12  11  -5   29.00    2.44
   1 -12  -5   28.37    2.18
 -11  -1   5   27.17    2.19
  -1  12   5   28.74    2.38
 -11  -1   5   27.18    2.41
 -12  14  -5    3.19    1.25
  -2 -12  -5    1.23    0.95
   2  12   5    2.47    1.06
 -14   2   5    1.52    0.93
 -12  17  -5   25.74    2.73
  -5 -12  -5   23.66    2.39
   5  12   5   26.27    2.45
 -17   5   5   22.64    2.25
 -13  -2  -5   18.45    2.05
   2 -15   5   12.78    1.89
 -15  13   5   20.20    2.26
 -13   1  -5    1.27    0.87
 -13   1  -5    2.96    1.13
 -12  13   5    1.79    1.03
 -12  13   5    2.74    1.07
  -1 -12   5    4.68    1.21
 -13   4  -5    0.36    0.64
 -13   4  -5    0.59    0.96
   9 -13  -5    2.22    1.07
  -9  13   5    1.44    0.98
  -9  13   5    0.69    0.72
  -4  -9   5    0.39    0.80
 -13   7  -5   93.12    3.86
 -13   7  -5   97.86    4.56
   6 -13  -5   82.28    4.30
 -13   7  -5   95.29    4.50
  -6  13   5   89.13    4.57
  -7  -6   5   89.96    4.41
  -7  -6   5   92.09    4.24
  -6  13   5   92.20    3.82
 -13  10  -5   14.28    1.57
 -13  10  -5   12.94    1.90
   3 -13  -5   13.40    1.83
 -10  -3   5   14.32    1.83
  -3  13   5   15.94    1.80
 -10  -3   5   12.40    1.89
   0 -13  -5   27.91    2.34
 -13  13  -5   26.39    2.55
   0  13   5   27.59    2.34
 -13   0   5   31.07    2.45
 -13  16  -5    4.64    1.68
  -3 -13  -5    2.54    1.20
   3  13   5    1.81    1.11
 -16   3   5    3.50    1.30
 -14  -3  -5   35.99    2.86
 -17  14   5   37.21    2.80
 -14   0  -5   19.29    2.02
 -14   0  -5   21.05    2.30
   0 -14   5   18.09    2.06
 -14  14   5   18.93    2.20
 -14   3  -5   64.52    3.44
 -14   3  -5   54.24    3.63
  -3 -11   5   62.25    3.69
 -11  14   5   59.46    3.78
 -11  14   5   60.27    3.29
 -14   6  -5    8.46    1.26
   8 -14  -5    6.82    1.48
 -14   6  -5    6.79    1.54
  -6  -8   5    7.41    1.27
  -8  14   5    8.05    1.62
  -6  -8   5    8.09    1.58
  -8  14   5    8.15    1.23
 -14   9  -5    2.44    1.03
   5 -14  -5    4.35    1.20
 -14   9  -5    3.28    1.09
  -5  14   5    1.56    0.97
  -9  -5   5    2.04    0.99
  -9  -5   5    2.27    1.12
   2 -14  -5   14.63    1.99
 -14  12  -5   15.37    1.92
 -12  -2   5   13.76    1.92
 -12  -2   5   15.42    2.20
  -2  14   5   15.90    2.22
 -14  15  -5   44.38    3.44
  -1 -14  -5   46.24    3.22
 -15   1   5   45.36    3.20
   1  14   5   45.58    3.19
 -15  -1  -5    0.42    1.05
 -16  15   5    1.83    1.17
   1 -16   5    1.42    1.25
  13 -15  -5   56.42    3.80
 -15   2  -5   56.48    3.39
 -15   2  -5   57.25    3.80
 -13  15   5   56.37    3.41
 -13  15   5   60.79    3.81
  -2 -13   5   56.36    3.61
  10 -15  -5    6.15    1.59
 -15   5  -5    6.21    1.55
 -15   5  -5    7.53    1.31
 -10  15   5    5.75    1.18
 -10  15   5    8.09    1.77
  -5 -10   5    7.31    1.60
   7 -15  -5   59.84    3.76
 -15   8  -5   66.56    3.80
  -8  -7   5   65.78    3.87
  -8  -7   5   65.95    3.61
  -7  15   5   64.37    3.96
   4 -15  -5   24.51    2.26
 -15  11  -5   24.01    2.29
 -11  -4   5   20.96    2.14
  -4  15   5   24.97    2.45
 -11  -4   5   24.17    2.37
   1 -15  -5    1.49    1.10
 -15  14  -5    0.89    1.12
 -14  -1   5    0.51    1.00
  -1  15   5    1.18    1.14
  15 -16  -5    3.61    1.55
 -16   1  -5    4.58    1.47
  -1 -15   5    3.84    1.41
 -15  16   5    4.89    1.34
  12 -16  -5    4.90    1.60
 -16   4  -5    4.92    1.23
 -12  16   5    4.22    1.40
 -12  16   5    5.04    1.30
  -4 -12   5    6.74    1.68
   9 -16  -5   16.11    2.37
 -16   7  -5   12.51    1.98
  -7  -9   5   14.47    2.19
  -9  16   5   14.20    2.22
 -16  10  -5   63.05    3.34
   6 -16  -5   60.81    3.78
 -10  -6   5   54.71    3.68
  -6  16   5   58.35    3.85
 -10  -6   5   60.44    3.57
   3 -16  -5   12.52    1.88
 -16  13  -5   10.69    1.84
  -3  16   5   14.87    2.27
 -13  -3   5   11.21    1.93
 -13  -3   5   12.71    2.20
 -17   3  -5    1.52    1.10
  14 -17  -5    1.93    1.36
  -3 -14   5    0.71    1.26
 -14  17   5    0.32    1.23
 -14  17   5    1.82    1.14
 -17   6  -5    6.70    1.27
  11 -17  -5    7.20    1.80
 -11  17   5    9.20    1.87
 -11  17   5    9.75    1.51
  -6 -11   5    8.37    1.87
   8 -17  -5    1.27    1.26
  -8  17   5    0.13    1.15
  -9  -8   5   -0.41    1.16
   5 -17  -5    0.69    1.20
 -17  12  -5   -0.06    0.98
 -12  -5   5    0.22    1.37
  -5  17   5    1.36    1.19
 -12  -5   5    0.84    1.16
  10 -18  -5    4.39    1.64
  -8 -10   5    1.90    1.54
 -10  18   5    3.57    1.68
   7 -18  -5    2.00    1.37
  -7  18   5    1.26    1.28
 -11  -7   5    1.31    1.27
 -11  -7   5    0.73    1.46
   0   0  -6    2.39    0.47
  -1   2  -6  730.40   22.07
  -1  -1  -6  724.73   22.28
  -1   2  -6  771.87   22.02
  -1  -1  -6  738.89   22.13
   2  -1  -6  709.98   22.21
   1  -2   6  671.26   21.91
   1   1   6  744.28   22.21
  -2   1   6  794.15   22.12
  -2   1   6  742.36   22.03
   1   1   6  753.42   21.82
   1  -2   6  772.36   22.00
  -2   1   6  654.20   21.94
   1  -2   6  768.55   22.15
   1  -2  -6   54.98    2.37
   1   1  -6   57.04    2.25
  -2   1  -6   57.87    2.30
  -2   1  -6   57.29    2.29
   2  -1   6   56.48    2.25
  -1  -1   6   61.16    2.17
   2  -1   6   59.61    2.07
  -1  -1   6   58.21    2.07
  -1  -1   6   56.87    2.25
  -1   2   6   62.13    2.32
  -1  -1   6   57.68    2.17
  -1   2   6   56.44    2.07
  -2  -2  -6  317.50   10.12
  -2  -2  -6  314.72   10.38
  -2   4  -6  329.13    9.72
  -2  -2  -6  327.74    9.76
   4  -2  -6  324.98   10.30
  -2   4  -6  322.69    9.97
  -2   4  -6  322.48    9.98
   2  -4   6  316.46    9.70
   2   2   6  314.63   10.23
  -4   2   6  328.69   10.02
  -4   2   6  307.35   10.01
   2  -4   6  329.94    9.97
   2  -4   6  313.38   10.01
  -4   2   6  322.24    9.92
  -3   0  -6   15.27    1.17
  -3   0  -6   13.96    1.11
   0   3  -6   13.67    0.87
   3  -3  -6   18.86    1.19
  -3   3   6   18.08    1.06
   0  -3   6   20.99    1.03
  -3   3   6   15.19    0.96
   0  -3   6   17.14    0.86
   3   0   6   16.34    0.79
   0  -3   6   14.27    0.85
   3   0   6   14.60    1.08
   0  -3   6   20.27    1.11
  -3   3  -6  378.89   11.66
   0  -3  -6  379.11   11.56
  -3   3  -6  382.35   11.65
  -3   3  -6  372.77   11.43
   0  -3  -6  345.90   11.81
   3   0  -6  370.56   11.74
   0  -3  -6  370.22   11.38
   0   3   6  367.26   11.72
   0   3   6  370.96   11.25
  -3   0   6  378.20   11.57
  -3   0   6  401.53   11.62
  -3   0   6  370.24   11.54
   3  -3   6  377.79   11.45
   3  -3   6  379.94   11.41
   3  -3   6  370.53   11.55
  -3   0   6  381.73   11.56
  -3  -3  -6    7.64    0.72
  -3   6  -6   11.81    0.89
  -3   6  -6   10.37    0.93
  -3  -3  -6    6.84    1.10
  -3  -3  -6   10.18    1.02
  -6   3   6    6.98    0.93
   3  -6   6   10.34    0.77
  -6   3   6    7.21    0.82
   3   3   6    7.09    0.91
   3  -6   6   10.45    0.90
  -1   5  -6   35.04    1.61
  -4  -1  -6   38.62    1.56
  -4  -1  -6   37.22    2.08
  -1   5  -6   37.62    1.61
  -4  -1  -6   38.37    1.99
  -1   5  -6   37.99    1.47
   5  -4  -6   35.56    1.96
   4   1   6   41.87    2.05
   1  -5   6   39.90    1.55
  -5   4   6   37.14    1.71
  -5   4   6   37.14    1.78
   1  -5   6   37.49    1.64
   1  -5   6   38.64    1.72
  -5   4   6   38.65    1.84
  -5   4   6   40.50    1.62
   1  -5   6   37.40    1.82
   2  -4  -6   84.73    3.29
  -4   2  -6   87.36    3.19
  -4   2  -6   86.81    3.10
  -4   2  -6   85.47    3.24
   2   2  -6   73.75    3.00
  -2  -2   6   74.20    3.02
  -2   4   6   86.38    2.88
   4  -2   6   87.18    3.19
  -2  -2   6   76.17    2.92
  -2   4   6   84.11    3.15
  -2  -2   6   81.26    2.94
  -2  -2   6   74.51    2.91
  -1  -4  -6    2.67    0.59
  -1  -4  -6    1.98    0.47
  -1  -4  -6    2.03    0.69
  -4   5  -6    1.99    0.56
  -4   5  -6    2.50    0.58
  -5   1   6    1.89    0.45
   4  -5   6    2.02    0.26
   4  -5   6    2.61    0.40
   4  -5   6    1.34    0.40
  -5   1   6    1.80    0.60
  -5   1   6    1.34    0.47
   1   4   6    1.95    0.56
  -4  -4  -6   71.08    3.14
  -4  -4  -6   70.87    3.12
  -4   8  -6   71.84    3.07
  -4  -4  -6   72.81    2.89
   8  -4  -6   68.08    3.29
  -8   4   6   73.06    3.17
  -8   4   6   74.35    3.03
   4  -8   6   68.32    2.87
   4  -8   6   73.68    2.90
   4   4   6   67.66    3.18
  -5  -2  -6  561.64   16.69
  -5  -2  -6  550.50   17.17
  -2   7  -6  536.60   16.73
   7  -5  -6  555.50   17.27
  -7   5   6  521.54   16.98
   2  -7   6  541.78   16.76
  -7   5   6  538.77   16.90
  -7   5   6  547.29   16.42
   5   2   6  541.22   17.22
  -7   5   6  564.10   16.81
   2  -7   6  546.97   16.93
  -5   1  -6  362.53   11.10
   4  -5  -6  363.28   11.68
  -5   1  -6  370.69   11.63
   1   4  -6  370.66   10.94
  -5   1  -6  365.64   11.72
   1   4  -6  364.86   11.30
   5  -1   6  366.16   11.72
  -4   5   6  363.93   11.56
  -1  -4   6  350.32   11.27
  -1  -4   6  360.18   11.32
  -4   5   6  351.93   11.35
  -1  -4   6  377.71   11.59
  -1  -4   6  382.19   11.26
   1  -5  -6   17.78    1.38
   1  -5  -6   20.45    1.16
  -5   4  -6   17.34    1.26
   1  -5  -6   18.75    1.07
  -5   4  -6   15.13    1.16
   4   1  -6   12.69    1.14
  -4  -1   6   13.37    1.00
  -4  -1   6   15.30    1.12
  -4  -1   6   14.86    1.06
  -1   5   6   19.76    0.90
  -4  -1   6   15.49    1.07
   5  -4   6   15.39    0.96
  -1   5   6   21.46    1.32
  -2  -5  -6  101.51    3.76
  -2  -5  -6  104.23    3.67
   7  -2  -6   90.55    4.02
  -5   7  -6  102.31    3.95
  -5   7  -6   95.44    3.61
  -2  -5  -6  104.62    4.25
   2   5   6  100.78    3.98
  -7   2   6   88.18    3.45
  -7   2   6   91.95    3.73
   5  -7   6  103.38    3.56
   5  -7   6  104.70    3.57
  -7   2   6   88.54    3.74
  -5  -5  -6    9.17    1.15
  -5  -5  -6   10.14    1.33
  10  -5  -6    8.44    1.30
  -5  -5  -6    8.58    1.26
 -10   5   6    9.93    1.10
   5 -10   6   12.66    1.16
   5   5   6    9.79    1.24
   5 -10   6   10.74    1.07
 -10   5   6    8.18    1.26
  -6  -3  -6    4.10    0.84
  -6  -3  -6    4.47    0.80
  -6  -3  -6    4.17    0.96
  -6  -3  -6    4.64    0.95
   9  -6  -6    4.28    0.91
  -3   9  -6    4.72    0.79
   3  -9   6    3.17    0.76
   6   3   6    5.74    1.12
   3  -9   6    3.42    0.71
  -9   6   6    3.91    0.90
  -9   6   6    3.25    0.71
  -6   0  -6   89.75    3.20
  -6   0  -6   86.54    3.56
  -6   0  -6   83.73    3.67
   0   6  -6   83.49    2.99
   0   6  -6   83.98    3.05
   6  -6  -6   88.69    3.65
   0  -6   6   90.44    3.29
  -6   6   6   84.74    3.50
   0  -6   6   86.27    3.52
   0  -6   6   89.27    3.06
   0  -6   6   87.21    3.33
   6   0   6   85.11    3.67
  -6   6   6   83.76    3.44
  -6   6   6   95.60    3.25
   3  -6  -6  343.97   11.31
  -6   3  -6  344.96   11.25
  -6   3  -6  361.21   11.35
  -3  -3   6  345.65   11.12
  -3   6   6  345.86   10.81
  -3  -3   6  360.12   10.94
  -3   6   6  345.23   11.23
  -3  -3   6  344.79   10.86
  -3  -3   6  353.30   11.04
   6   0  -6  507.25   16.34
   0  -6  -6  512.32   15.89
  -6   6  -6  502.94   15.98
  -6   6  -6  504.94   16.22
   0  -6  -6  497.84   15.72
   0  -6  -6  515.14   16.43
  -6   0   6  529.70   15.88
   0   6   6  502.26   16.22
  -6   0   6  537.93   16.19
   6  -6   6  531.59   15.62
  -6   0   6  503.70   15.87
  -6   0   6  536.24   16.06
   9  -3  -6   46.66    2.64
  -3  -6  -6   47.76    2.42
  -3  -6  -6   44.71    2.31
  -6   9  -6   43.71    2.45
  -3  -6  -6   49.45    2.31
   6  -9   6   43.06    2.04
  -9   3   6   44.36    2.40
   6  -9   6   45.62    2.21
  -9   3   6   45.88    2.37
   3   6   6   45.06    2.49
  12  -6  -6   22.87    2.06
  -6  -6  -6   26.37    2.04
  -6  12  -6   25.03    2.00
  -6  -6  -6   25.04    1.87
   6   6   6   26.36    2.12
 -12   6   6   29.73    1.95
   6 -12   6   22.47    1.84
 -12   6   6   23.36    1.93
  -4  11  -6   83.75    3.67
  -7  -4  -6   79.49    3.88
  -7  -4  -6   81.13    3.57
  -7  -4  -6   73.31    3.73
  11  -7  -6   84.32    3.96
   4 -11   6   81.62    3.66
 -11   7   6   83.96    3.53
   7   4   6   78.59    3.92
 -11   7   6   87.50    3.91
   4 -11   6   83.54    3.67
  -1   8  -6   25.11    1.36
   8  -7  -6   24.61    1.81
  -7  -1  -6   27.33    1.91
  -7  -1  -6   24.16    1.48
  -7  -1  -6   24.66    1.75
  -7  -1  -6   26.26    1.71
   1  -8   6   25.76    1.74
  -8   7   6   23.29    1.39
   1  -8   6   25.10    1.62
   7   1   6   25.26    1.82
  -8   7   6   24.52    1.68
  -8   7   6   23.68    1.68
  -7   2  -6   78.62    3.27
   5  -7  -6   80.42    3.44
  -7   2  -6   79.73    3.39
  -7   2  -6   75.55    3.49
  -5   7   6   80.35    3.17
  -2  -5   6   79.83    3.01
  -2  -5   6   80.07    3.36
  -5   7   6   81.06    3.39
  -2  -5   6   78.81    2.98
  -2  -5   6   82.98    3.24
  -7   5  -6   87.96    3.60
   2  -7  -6   84.79    3.70
  -7   5  -6   84.27    3.62
   2  -7  -6   85.44    3.09
  -7   5  -6   85.40    3.23
   2  -7  -6   85.80    3.40
   7  -5   6   88.76    3.04
  -5  -2   6   86.25    3.22
  -5  -2   6   89.30    3.46
  -2   7   6   82.63    3.59
  -2   7   6   83.49    3.02
  -5  -2   6   91.18    3.57
  -5  -2   6   85.94    3.38
  -7   8  -6   17.80    1.32
  -7   8  -6   16.87    1.52
  -1  -7  -6   20.24    1.71
   8  -1  -6   19.66    1.62
  -8   1   6   15.03    1.27
  -8   1   6   19.95    1.46
   7  -8   6   16.14    1.21
   1   7   6   22.03    1.62
  -8   1   6   15.68    1.51
  -8   1   6   17.51    1.20
  -4  -7  -6  294.19    9.97
  -7  11  -6  295.81   10.32
  11  -4  -6  292.55   10.48
  -4  -7  -6  304.23   10.19
   7 -11   6  297.59    9.97
   4   7   6  267.98   10.16
 -11   4   6  297.53   10.13
 -11   4   6  303.44   10.07
  -7  -7  -6  104.09    4.75
  -7  -7  -6  110.15    4.97
  -7  14  -6  110.39    5.09
 -14   7   6  106.56    4.65
 -14   7   6  110.31    4.85
   7   7   6  110.14    5.14
   7 -14   6  105.88    4.92
  -8  -5  -6    5.00    1.16
  -5  13  -6    4.64    1.06
  -8  -5  -6    4.65    1.15
  13  -8  -6    3.06    1.02
  -8  -5  -6    4.28    1.05
   5 -13   6    4.40    1.06
 -13   8   6    4.36    0.95
 -13   8   6    3.63    1.10
   8   5   6    7.85    1.42
  10  -8  -6  131.63    5.42
  -2  10  -6  128.93    4.88
  -8  -2  -6  134.94    5.56
  -8  -2  -6  138.62    5.09
  -8  -2  -6  128.67    5.34
 -10   8   6  136.37    5.35
   2 -10   6  136.07    5.23
 -10   8   6  139.59    5.39
 -10   8   6  127.92    4.83
   2 -10   6  132.50    5.29
   8   2   6  124.82    5.41
  -8   1  -6  221.94    7.72
  -8   1  -6  230.12    7.40
  -8   1  -6  234.36    7.82
   1   7  -6  214.19    6.92
   7  -8  -6  227.89    7.85
  -8   1  -6  216.15    7.94
  -1  -7   6  217.49    7.78
  -1  -7   6  217.98    7.09
  -1  -7   6  219.61    7.28
   8  -1   6  227.86    8.00
  -7   8   6  204.39    7.51
  -7   8   6  220.22    7.80
  -1  -7   6  219.75    7.59
  -8   4  -6   62.98    3.05
  -8   4  -6   59.70    2.91
   4  -8  -6   66.71    3.03
   4  -8  -6   60.83    2.37
  -8   4  -6   58.53    2.63
  -4  -4   6   56.46    2.55
  -4   8   6   60.07    2.52
  -4  -4   6   65.04    2.88
  -4  -4   6   60.47    2.76
  -4  -4   6   59.90    2.45
  -4   8   6   59.97    2.92
   1  -8  -6   43.90    2.26
  -8   7  -6   49.64    2.62
   1  -8  -6   44.25    2.56
  -8   7  -6   47.77    2.38
  -7  -1   6   43.90    2.42
  -7  -1   6   40.85    2.26
  -7  -1   6   43.49    2.18
  -1   8   6   42.31    2.43
  -7  -1   6   45.74    2.10
  -2  -8  -6    0.04    0.59
  -2  -8  -6    1.15    0.61
  10  -2  -6    0.91    0.61
   2   8   6    1.26    0.72
 -10   2   6    0.71    0.64
 -10   2   6    0.88    0.67
  -5  -8  -6   19.13    1.78
  -8  13  -6   20.31    2.03
  -5  -8  -6   22.63    1.97
 -13   5   6   21.97    1.89
   8 -13   6   20.79    1.86
 -13   5   6   19.44    1.79
   5   8   6   22.42    2.07
  -8  -8  -6   70.10    3.76
  -8  16  -6   71.98    4.08
  -8  -8  -6   66.02    3.73
   8   8   6   64.63    3.88
 -16   8   6   65.14    3.45
 -16   8   6   67.14    3.54
  -9  -6  -6   19.44    2.04
  -9  -6  -6   19.34    1.95
  -6  15  -6   20.29    2.00
   9   6   6   20.41    2.12
 -15   9   6   21.30    1.96
   6 -15   6   22.15    2.12
  -9  -3  -6  197.46    7.64
  -9  -3  -6  205.82    7.77
  -9  -3  -6  206.57    7.40
  -3  12  -6  201.62    7.23
   9   3   6  195.14    7.75
   3 -12   6  196.61    7.53
 -12   9   6  201.31    7.55
   3 -12   6  200.84    7.56
   9  -9  -6   26.40    2.02
  -9   0  -6   26.79    1.92
  -9   0  -6   27.13    1.97
  -9   0  -6   25.06    2.10
   0   9  -6   25.37    1.43
  -9   0  -6   26.75    1.73
   0  -9   6   28.39    2.06
  -9   9   6   27.54    2.00
  -9   9   6   25.41    1.89
   9   0   6   27.41    2.08
   0  -9   6   29.18    1.92
   6  -9  -6   50.47    2.65
  -9   3  -6   44.09    2.36
  -9   3  -6   44.17    2.46
  -9   3  -6   38.33    2.56
  -3  -6   6   43.20    2.07
  -6   9   6   46.92    2.59
  -3  -6   6   47.54    2.05
  -3  -6   6   39.07    2.39
  -6   9   6   46.03    2.28
  -3  -6   6   44.67    2.39
  -9   6  -6  244.58    8.51
   3  -9  -6  234.32    8.28
  -9   6  -6  248.63    7.99
   3  -9  -6  239.46    8.57
  -9   6  -6  245.11    8.63
  -6  -3   6  240.76    8.26
  -6  -3   6  243.74    8.44
  -6  -3   6  246.07    7.90
  -3   9   6  236.54    8.56
  -6  -3   6  245.18    8.34
  -9   9  -6  111.45    4.41
   0  -9  -6  115.13    4.62
  -9   9  -6  110.37    4.86
   0  -9  -6  110.93    4.97
   0  -9  -6  114.21    4.40
  -9   0   6  107.92    4.80
  -9   0   6  115.52    4.37
  -9   0   6  108.54    4.63
   0   9   6  113.02    4.87
  -9   0   6  113.25    4.34
  -3  -9  -6   10.63    1.48
  12  -3  -6   12.61    1.65
  -9  12  -6   10.97    1.70
  -3  -9  -6   13.54    1.53
 -12   3   6   10.70    1.41
   3   9   6   13.83    1.59
 -12   3   6    8.67    1.39
   9 -12   6   12.23    1.59
  -6  -9  -6   18.21    1.91
  -6  -9  -6   21.70    2.03
  -9  15  -6   22.01    2.28
 -15   6   6   20.62    1.87
 -15   6   6   19.53    1.85
   6   9   6   18.77    2.07
  -9  18  -6   12.29    2.62
 -18   9   6   20.67    3.05
   9   9   6    9.14    2.32
 -10  -7  -6    5.75    1.35
  -7  17  -6    4.27    1.33
  10   7   6    4.79    1.42
 -17  10   6    6.49    1.34
  -4  14  -6    5.79    1.22
 -10  -4  -6    3.99    1.20
 -10  -4  -6    5.20    1.26
 -10  -4  -6    3.47    1.13
 -14  10   6    4.69    1.23
   4 -14   6    4.22    1.12
  10   4   6    4.78    1.28
 -10  -1  -6    7.63    1.48
 -10  -1  -6    8.14    1.42
 -10  -1  -6    8.42    1.26
  -1  11  -6   10.21    1.04
  11 -10  -6    9.48    1.50
 -11  10   6    8.91    1.50
   1 -11   6    8.79    1.41
 -11  10   6    8.24    1.36
   1 -11   6    8.29    1.44
   8 -10  -6  209.19    7.60
 -10   2  -6  208.32    7.47
 -10   2  -6  210.45    7.56
 -10   2  -6  194.04    7.74
  -8  10   6  206.75    7.70
  -8  10   6  204.82    7.29
  -2  -8   6  188.25    7.53
  -2  -8   6  212.28    7.50
   5 -10  -6  147.23    5.81
 -10   5  -6  156.53    6.05
 -10   5  -6  149.20    6.06
   5 -10  -6  157.26    6.01
 -10   5  -6  152.20    5.58
  -5  10   6  151.91    5.41
  -5  -5   6  151.63    5.58
  -5  10   6  150.88    6.04
  -5  -5   6  153.34    5.23
  -5  -5   6  156.06    5.95
  -5  -5   6  152.33    5.85
 -10   8  -6    3.57    0.93
 -10   8  -6    4.77    1.14
  -8  -2   6    5.81    1.14
  -8  -2   6    2.99    0.86
  -8  -2   6    5.71    0.80
  -8  -2   6    3.70    0.90
 -10  11  -6  102.90    4.96
  11  -1  -6  104.56    5.04
  -1 -10  -6  108.50    4.62
   1  10   6  105.66    4.86
 -11   1   6  105.02    4.35
 -11   1   6  111.67    4.77
  -4 -10  -6  111.84    5.01
 -10  14  -6  107.34    5.31
 -14   4   6  112.51    4.76
 -14   4   6  108.88    4.93
   4  10   6  105.14    5.10
  -7 -10  -6   15.47    2.04
 -10  17  -6   12.36    2.09
 -17   7   6   10.54    1.52
   7  10   6   16.37    2.04
 -17   7   6   12.69    1.73
 -11  -5  -6   46.71    3.17
  -5  16  -6   52.40    3.22
 -16  11   6   58.85    3.35
 -11  -2  -6    7.54    1.51
 -11  -2  -6    6.89    1.33
  -2  13  -6    5.43    1.06
 -13  11   6    5.54    1.27
   2 -13   6    4.98    1.22
 -11   1  -6    7.00    1.25
 -11   1  -6    7.36    1.47
  -1 -10   6    5.21    1.31
 -10  11   6    4.90    1.22
 -10  11   6    5.45    1.15
  -1 -10   6    5.96    1.21
 -11   4  -6   50.84    2.67
   7 -11  -6   46.66    2.82
 -11   4  -6   50.76    3.05
 -11   4  -6   50.73    2.88
  -4  -7   6   46.41    2.90
  -4  -7   6   46.23    2.34
  -7  11   6   46.96    2.52
  -4  -7   6   45.41    2.15
  -4  -7   6   47.33    2.72
  -7  11   6   46.92    2.89
 -11   7  -6   37.47    1.98
   4 -11  -6   38.58    2.54
   4 -11  -6   38.03    2.38
 -11   7  -6   39.00    2.49
 -11   7  -6   39.41    2.54
  -7  -4   6   35.60    2.39
  -7  -4   6   38.94    2.40
  -7  -4   6   36.43    2.28
  -7  -4   6   36.21    1.84
  -4  11   6   36.99    2.53
 -11  10  -6  193.03    7.57
   1 -11  -6  189.36    7.20
 -11  10  -6  189.79    6.94
 -10  -1   6  205.29    7.05
 -10  -1   6  182.62    7.39
 -10  -1   6  191.73    7.31
  -1  11   6  180.95    7.44
 -10  -1   6  189.73    6.62
 -11  13  -6   16.68    2.02
  -2 -11  -6   15.56    1.69
 -13   2   6   13.25    1.61
 -13   2   6   11.30    1.68
   2  11   6   15.04    1.81
  -5 -11  -6   18.24    2.04
 -11  16  -6   19.34    2.27
   5  11   6   16.62    2.04
 -16   5   6   15.23    2.01
 -12  -3  -6  146.71    6.29
 -12  -3  -6  140.79    6.21
 -15  12   6  143.45    6.05
   3 -15   6  133.82    6.18
 -12   0  -6  165.18    7.00
 -12   0  -6  158.67    6.65
 -12  12   6  164.37    6.90
   0 -12   6  165.72    6.77
 -12  12   6  165.01    6.58
 -12   3  -6   19.52    1.80
 -12   3  -6   19.71    2.03
 -12   3  -6   20.71    2.07
  -9  12   6   25.99    2.20
  -3  -9   6   21.79    2.00
  -9  12   6   22.00    1.91
  -3  -9   6   21.71    2.17
 -12   6  -6   17.16    1.72
   6 -12  -6   13.56    1.79
 -12   6  -6   13.70    1.66
 -12   6  -6   16.40    1.42
  -6  -6   6   10.10    1.56
  -6  12   6   14.33    1.29
  -6  -6   6   12.59    1.37
  -6  -6   6   16.65    1.87
  -6  12   6   13.19    1.91
 -12   9  -6   12.58    1.62
   3 -12  -6   10.36    1.50
 -12   9  -6   12.57    1.52
  -9  -3   6   10.70    1.69
  -9  -3   6    8.15    1.42
  -3  12   6    7.40    1.46
  -9  -3   6    6.64    1.30
 -12  12  -6    3.40    1.14
   0 -12  -6    2.59    0.98
 -12   0   6    2.05    0.96
   0  12   6    2.30    1.01
 -12  15  -6   74.50    4.38
  -3 -12  -6   76.44    4.12
 -15   3   6   78.64    4.11
   3  12   6   75.03    4.18
 -13  -4  -6   36.23    2.81
   4 -17   6   32.11    2.89
 -17  13   6   37.71    2.72
 -13  -1  -6    3.50    1.26
 -13  -1  -6    2.78    1.14
 -14  13   6    1.15    1.03
   1 -14   6    1.37    0.95
 -13   2  -6   76.18    4.30
 -13   2  -6   74.93    3.94
 -11  13   6   80.51    3.89
  -2 -11   6   74.29    4.04
 -11  13   6   77.96    4.24
 -13   5  -6  255.53    9.51
 -13   5  -6  245.21    9.20
 -13   5  -6  250.71    8.82
   8 -13  -6  237.12    9.28
  -8  13   6  250.24    9.58
  -5  -8   6  250.28    9.28
  -8  13   6  259.77    8.78
  -5  -8   6  247.78    9.46
  -5  -8   6  240.75    8.83
 -13   8  -6   92.49    4.46
   5 -13  -6   90.67    4.40
 -13   8  -6   91.48    4.58
  -8  -5   6   87.67    4.46
  -8  -5   6   93.96    4.51
  -8  -5   6   88.47    4.30
  -5  13   6  102.43    4.86
   2 -13  -6    5.76    1.29
 -13  11  -6    3.67    1.22
 -11  -2   6    5.27    1.27
 -11  -2   6    4.23    1.29
  -2  13   6    6.75    1.51
 -13  14  -6    4.22    1.40
  -1 -13  -6    5.92    1.43
 -14   1   6    3.63    1.27
   1  13   6    7.50    1.55
 -13  17  -6    9.73    2.12
  -4 -13  -6    8.04    1.58
   4  13   6    9.33    1.84
 -17   4   6    8.99    1.78
 -14  -2  -6    3.56    1.28
   2 -16   6    2.62    1.28
 -16  14   6    3.69    1.28
 -14   1  -6   68.01    3.74
 -14   1  -6   70.89    4.07
 -13  14   6   72.71    3.75
  -1 -13   6   63.73    3.78
 -13  14   6   52.39    3.84
 -14   4  -6    3.06    1.04
 -14   4  -6    2.88    1.25
  10 -14  -6    3.24    1.34
 -10  14   6    3.21    1.26
  -4 -10   6    3.68    1.21
 -10  14   6    2.78    0.99
 -14   7  -6    3.19    1.24
 -14   7  -6    5.05    1.31
   7 -14  -6    3.28    1.24
 -14   7  -6    3.68    1.14
  -7  -7   6    2.38    1.06
  -7  -7   6    3.21    1.00
  -7  14   6    2.15    1.07
 -14  10  -6  172.07    7.16
   4 -14  -6  155.49    6.75
 -14  10  -6  169.54    6.70
 -10  -4   6  161.69    6.96
 -10  -4   6  175.25    6.94
  -4  14   6  163.96    7.13
   1 -14  -6  134.00    5.99
 -14  13  -6  143.99    6.47
  -1  14   6  136.49    6.21
 -13  -1   6  130.76    6.04
 -14  16  -6    8.55    1.95
  -2 -14  -6    7.38    1.57
 -16   2   6    9.91    1.85
   2  14   6    8.59    1.75
 -15   0  -6    9.26    1.81
 -15  15   6   11.34    1.85
   0 -15   6    7.39    1.67
 -15   3  -6    0.29    0.98
  12 -15  -6   -0.82    0.97
 -15   3  -6   -0.38    0.79
 -12  15   6    0.16    0.87
 -12  15   6    1.44    1.06
  -3 -12   6   -0.22    0.93
 -15   6  -6   35.94    2.32
 -15   6  -6   32.02    2.71
   9 -15  -6   35.82    2.90
  -9  15   6   32.14    2.26
  -9  15   6   35.52    2.97
  -6  -9   6   33.60    2.80
 -15   9  -6   44.27    3.11
 -15   9  -6   42.92    2.92
   6 -15  -6   40.40    2.94
  -9  -6   6   40.37    3.04
  -9  -6   6   40.43    2.83
  -6  15   6   45.77    3.24
 -15  12  -6    3.92    1.39
   3 -15  -6    3.84    1.24
 -12  -3   6    2.30    1.11
  -3  15   6    2.72    1.19
 -12  -3   6    3.69    1.43
   0 -15  -6   42.83    3.13
 -15  15  -6   43.38    3.45
 -15   0   6   45.19    3.18
   0  15   6   43.67    3.22
 -16   2  -6    2.49    1.26
  14 -16  -6    2.82    1.47
 -14  16   6    2.95    1.24
  -2 -14   6    3.65    1.43
 -16   5  -6   19.59    1.91
 -16   5  -6   19.72    2.40
  11 -16  -6   16.79    2.39
 -11  16   6   20.19    1.94
 -11  16   6   19.26    2.41
  -5 -11   6   20.65    2.63
   8 -16  -6    2.51    1.23
 -16   8  -6    2.00    1.17
  -8  16   6    5.29    1.58
  -8  -8   6    1.37    1.15
   5 -16  -6    5.42    1.48
 -16  11  -6    4.32    1.32
 -11  -5   6    4.76    1.35
 -11  -5   6    3.30    1.42
  -5  16   6    5.65    1.67
   2 -16  -6   46.59    3.21
 -16  14  -6   44.01    3.40
  -2  16   6   41.44    3.28
 -14  -2   6   47.08    3.24
 -17   4  -6  103.86    4.86
  13 -17  -6  101.71    5.42
 -13  17   6  103.81    4.76
 -13  17   6  108.01    5.53
  10 -17  -6   11.28    2.03
 -10  17   6   17.04    2.53
  -7 -10   6   14.13    2.30
   7 -17  -6    5.72    1.51
 -10  -7   6    6.67    1.61
 -10  -7   6    6.77    1.82
  -7  17   6    9.20    2.00
 -17  13  -6    9.34    1.72
   4 -17  -6   12.47    2.00
 -17  13  -6   10.72    2.02
 -13  -4   6    9.94    2.19
  -4  17   6   10.19    1.99
 -13  -4   6    9.39    1.72
   9 -18  -6   99.06    5.42
  -9  -9   6  103.44    5.71
   0   1  -7   90.39    3.25
   1  -1  -7   87.57    3.35
  -1   0  -7   84.94    3.32
  -1   0  -7   87.61    3.26
   0  -1   7   86.90    3.28
   1   0   7   90.31    3.02
  -1   1   7   93.16    3.10
   0  -1   7   93.21    3.13
   1   0   7   85.95    3.22
  -1   3  -7   32.02    1.42
  -2  -1  -7   32.74    1.81
  -2  -1  -7   30.83    1.63
   3  -2  -7   29.96    1.67
  -1   3  -7   30.43    1.50
  -3   2   7   32.29    1.50
   1  -3   7   34.27    1.48
  -3   2   7   31.62    1.50
   2   1   7   31.05    1.67
  -3   2   7   28.88    1.44
   2   1   7   29.62    1.23
   1  -3   7   31.09    1.57
  -2   2  -7  118.10    4.08
   0  -2  -7  109.95    4.08
   0  -2  -7  118.76    4.37
  -2   2  -7  124.29    4.20
   2   0  -7  113.62    4.19
   0  -2  -7  114.38    3.77
  -2   0   7  117.57    4.06
   0   2   7  122.22    3.86
   0   2   7  121.77    4.23
   2  -2   7  116.67    4.15
   2  -2   7  122.85    3.96
  -2   0   7  118.18    4.03
  -2   0   7  116.40    4.11
   5  -3  -7   17.25    1.37
  -2   5  -7   19.60    0.93
  -3  -2  -7   21.52    1.00
  -2   5  -7   19.12    1.17
  -2   5  -7   18.90    1.14
  -3  -2  -7   18.78    1.53
  -3  -2  -7   18.26    1.35
  -5   3   7   19.28    1.27
   2  -5   7   20.06    1.20
  -5   3   7   17.69    1.08
  -5   3   7   18.20    1.48
  -5   3   7   19.73    1.22
   3   2   7   18.90    1.39
   2  -5   7   18.78    1.23
   2  -5   7   19.30    0.97
   1   2  -7   94.80    3.49
  -3   1  -7   98.79    3.68
  -3   1  -7   98.90    3.68
   2  -3  -7   89.12    3.69
  -1  -2   7   96.64    3.58
  -1  -2   7   98.80    3.32
  -1  -2   7   96.12    3.44
  -2   3   7   99.23    3.62
  -2   3   7   94.68    3.35
   3  -1   7  110.58    3.73
  -1  -2   7   95.39    3.43
   3  -1   7   98.42    3.28
  -3   4  -7   12.60    1.01
  -1  -3  -7   15.04    1.32
  -3   4  -7   14.55    1.10
  -1  -3  -7   16.40    0.85
   4  -1  -7   11.44    1.09
  -3   4  -7   12.92    0.82
  -1  -3  -7   15.19    1.12
  -4   1   7   11.17    0.95
   3  -4   7   14.79    0.79
   3  -4   7   13.40    0.96
  -4   1   7   10.69    0.87
   1   3   7   16.04    0.73
   3  -4   7   13.63    1.00
  -4   1   7   10.80    0.94
   1   3   7   16.16    1.21
  -3   7  -7   59.42    2.58
  -3   7  -7   56.85    2.38
  -4  -3  -7   59.77    2.39
  -4  -3  -7   55.10    2.99
   7  -4  -7   60.28    2.94
  -4  -3  -7   60.94    2.80
  -7   4   7   61.34    2.61
   4   3   7   56.56    2.82
  -7   4   7   59.79    2.74
   3  -7   7   61.58    2.41
   3  -7   7   54.98    2.52
  -7   4   7   59.60    2.29
   0   4  -7  339.11   10.10
   0   4  -7  335.32   10.23
  -4   0  -7  333.72   10.73
  -4   0  -7  333.95   10.69
   4  -4  -7  323.72   10.68
   0  -4   7  331.31   10.53
   0  -4   7  348.01   10.23
  -4   4   7  323.28   10.31
  -4   4   7  310.55   10.33
   0  -4   7  327.95   10.17
  -4   4   7  321.63   10.46
   0  -4   7  315.57   10.29
   4   0   7  346.24   10.75
   1  -4  -7  330.35   10.20
  -4   3  -7  324.10   10.40
   1  -4  -7  321.26   10.60
  -4   3  -7  320.62   10.15
  -4   3  -7  316.79   10.36
   1  -4  -7  328.23   10.08
   3   1  -7  327.36   10.39
  -3  -1   7  332.42   10.28
  -1   4   7  325.60   10.44
  -3  -1   7  320.37   10.20
  -1   4   7  320.57    9.93
  -3  -1   7  328.16   10.22
  -3  -1   7  334.42   10.22
   4  -3   7  322.13   10.22
  -4   6  -7   38.76    1.99
  -2  -4  -7   38.57    1.71
   6  -2  -7   40.51    2.19
  -2  -4  -7   36.52    2.24
  -4   6  -7   36.77    1.81
  -2  -4  -7   37.38    1.93
  -6   2   7   37.29    1.94
  -6   2   7   36.95    1.89
  -6   2   7   40.08    1.76
   4  -6   7   38.00    1.81
   2   4   7   35.30    2.02
   4  -6   7   39.29    1.59
  -4   9  -7   11.39    1.16
   9  -5  -7   12.29    1.39
  -5  -4  -7   14.32    1.44
  -5  -4  -7   12.93    1.11
  -5  -4  -7   11.81    1.30
   4  -9   7   12.39    1.18
   5   4   7   14.12    1.41
  -9   5   7   12.90    1.20
   4  -9   7   14.68    1.16
  -9   5   7   12.73    1.48
  -5  -1  -7   16.47    1.44
   6  -5  -7   22.38    1.56
  -1   6  -7   16.48    1.07
  -1   6  -7   16.51    1.04
  -1   6  -7   17.49    0.89
  -5  -1  -7   17.56    1.02
  -6   5   7   19.22    1.30
  -6   5   7   18.10    1.21
   1  -6   7   18.25    1.31
   1  -6   7   18.28    1.13
   5   1   7   17.94    1.45
  -6   5   7   16.48    1.02
  -6   5   7   18.07    1.33
   1  -6   7   19.26    1.23
   2   3  -7  140.64    4.91
  -5   2  -7  134.53    5.13
   3  -5  -7  140.89    5.21
  -5   2  -7  139.73    5.11
  -2  -3   7  150.73    4.86
  -2  -3   7  147.91    4.83
  -3   5   7  136.71    5.04
  -2  -3   7  144.25    4.82
   5  -2   7  136.78    5.11
  -2  -3   7  145.42    5.05
  -3   5   7  135.50    4.71
  -5   5  -7   11.78    1.10
   0  -5  -7   10.85    1.25
   5   0  -7   10.30    1.09
   0  -5  -7   10.93    0.96
   0  -5  -7   10.44    0.88
  -5   0   7   10.60    0.94
   0   5   7   10.41    1.06
   0   5   7   12.73    0.66
  -5   0   7    9.69    0.91
   5  -5   7   12.55    0.90
  -5   0   7    9.37    1.01
  -5   0   7    9.32    0.91
  -5   8  -7  368.77   11.84
  -5   8  -7  356.38   11.37
   8  -3  -7  353.05   12.08
  -3  -5  -7  373.59   11.72
  -3  -5  -7  365.15   12.29
   5  -8   7  368.71   11.35
  -8   3   7  352.25   11.64
   5  -8   7  362.49   11.42
  -8   3   7  367.92   11.27
  -8   3   7  360.00   11.78
   3   5   7  339.30   11.87
  -5  11  -7    5.61    1.09
  -6  -5  -7    7.18    1.11
  -6  -5  -7    5.50    1.15
  11  -6  -7    4.83    1.12
  -6  -5  -7    7.16    1.27
   6   5   7    4.07    1.11
 -11   6   7    7.13    1.30
 -11   6   7    6.09    1.11
   5 -11   7    6.65    1.12
   5 -11   7    4.98    1.00
  -6  -2  -7    6.83    1.07
  -6  -2  -7    6.38    1.02
   8  -6  -7    6.37    1.10
  -6  -2  -7    8.89    1.35
  -6  -2  -7    6.97    0.82
  -2   8  -7    7.09    0.78
   2  -8   7    6.38    0.89
   6   2   7    5.86    1.07
  -8   6   7    6.36    1.05
  -8   6   7    7.58    0.94
   2  -8   7    6.31    0.95
   1   5  -7   47.17    2.10
   1   5  -7   49.84    1.81
   5  -6  -7   50.18    2.54
  -6   1  -7   52.61    2.50
  -6   1  -7   52.16    2.65
  -1  -5   7   49.30    2.07
  -5   6   7   53.08    2.47
  -5   6   7   49.01    2.25
  -1  -5   7   50.18    2.21
   6  -1   7   51.90    2.58
  -1  -5   7   50.02    2.41
  -1  -5   7   49.18    2.18
   4   2  -7   10.29    1.07
  -6   4  -7    8.91    1.19
   2  -6  -7   10.40    0.91
   2  -6  -7    9.09    1.22
  -6   4  -7    9.89    1.03
   2  -6  -7   10.23    0.85
  -4  -2   7   10.91    0.92
  -4  -2   7    8.56    0.92
  -2   6   7    9.79    0.74
   6  -4   7    9.61    0.83
  -4  -2   7    8.21    0.82
  -4  -2   7    9.80    0.96
  -2   6   7    8.21    0.97
  -6   7  -7   55.13    2.78
  -6   7  -7   55.15    2.55
  -1  -6  -7   54.16    2.93
   7  -1  -7   57.75    2.93
  -1  -6  -7   57.06    2.50
  -1  -6  -7   58.85    2.49
  -7   1   7   54.42    2.57
  -7   1   7   60.18    2.46
  -7   1   7   50.54    2.53
   1   6   7   55.30    2.76
   6  -7   7   56.97    2.31
  10  -4  -7   38.34    2.52
  -4  -6  -7   37.38    2.09
  -4  -6  -7   36.56    2.28
  -4  -6  -7   38.65    2.27
  -6  10  -7   44.46    2.47
   6 -10   7   41.08    2.10
   6 -10   7   44.55    2.89
 -10   4   7   37.08    2.22
   4   6   7   36.26    2.37
 -10   4   7   37.34    2.34
  -7  -6  -7   97.40    4.53
  -6  13  -7  102.39    4.57
  -7  -6  -7  104.29    4.36
 -13   7   7   95.28    4.46
   6 -13   7   91.89    4.30
   7   6   7   88.88    4.57
 -13   7   7   93.03    4.21
  -7  -3  -7    7.80    1.36
  10  -7  -7    6.59    1.23
  -7  -3  -7    7.60    1.21
  -7  -3  -7    7.95    1.11
  -7  -3  -7    8.47    1.34
  -3  10  -7    6.69    1.01
   3 -10   7    6.67    1.03
 -10   7   7    5.33    0.96
   3 -10   7    5.88    1.07
 -10   7   7    8.32    1.31
   7   3   7    8.34    1.37
   7  -7  -7    6.94    1.10
  -7   0  -7   10.52    1.45
  -7   0  -7    8.30    1.06
  -7   0  -7    6.81    1.07
   0   7  -7    7.41    0.66
  -7   7   7    8.15    1.10
  -7   7   7    9.92    1.15
   0  -7   7    7.63    0.99
  -7   7   7    9.36    1.22
  -7   7   7    8.01    0.88
   0  -7   7    8.33    0.72
   7   0   7    8.46    1.27
   0  -7   7    8.10    0.96
   0  -7   7   12.69    1.23
  -7   3  -7   67.04    2.91
   3   4  -7   56.08    2.60
   4  -7  -7   55.30    2.83
  -7   3  -7   65.08    2.99
  -4   7   7   54.87    2.73
  -3  -4   7   56.65    2.69
  -4   7   7   57.51    2.41
  -3  -4   7   55.64    2.54
  -3  -4   7   56.37    2.43
  -3  -4   7   58.65    2.42
   1  -7  -7   18.03    1.60
  -7   6  -7   14.61    1.40
   1  -7  -7   18.30    1.30
   1  -7  -7   21.82    1.23
   6   1  -7   16.96    1.48
  -7   6  -7   14.89    1.06
  -7   6  -7   16.57    1.48
  -6  -1   7   14.62    1.25
  -6  -1   7   15.15    1.17
  -6  -1   7   14.99    1.38
  -1   7   7   18.60    1.54
  -6  -1   7   19.25    1.36
   7  -6   7   16.02    1.07
  -2  -7  -7   18.25    1.82
  -7   9  -7   15.82    1.51
   9  -2  -7   15.79    1.60
  -2  -7  -7   18.05    1.37
  -9   2   7   18.02    1.24
  -9   2   7   18.85    1.52
  -9   2   7   15.49    1.43
   2   7   7   16.63    1.58
  12  -5  -7    9.57    1.57
  -5  -7  -7   10.41    1.35
  -7  12  -7    8.68    1.47
  -5  -7  -7   11.15    1.56
   7 -12   7   13.94    1.41
 -12   5   7    9.81    1.43
 -12   5   7    7.57    1.24
   5   7   7   13.67    1.66
  -7  15  -7   31.94    2.52
  -8  -7  -7   31.42    2.43
  -8  -7  -7   31.08    2.35
 -15   8   7   39.14    2.55
 -15   8   7   28.70    2.19
   8   7   7   30.26    2.57
  -4  12  -7    8.33    1.24
  -8  -4  -7   11.32    1.41
  12  -8  -7    8.56    1.46
  -8  -4  -7    8.82    1.44
  -8  -4  -7   10.25    1.57
   8   4   7    8.56    1.46
   4 -12   7    8.80    1.35
 -12   8   7    8.26    1.39
 -12   8   7    7.23    1.12
   4 -12   7    8.53    1.33
  -8  -1  -7  178.28    6.91
  -8  -1  -7  181.72    6.76
  -1   9  -7  176.36    6.04
   9  -8  -7  184.28    6.87
  -8  -1  -7  182.36    6.68
  -9   8   7  180.40    6.19
   1  -9   7  185.69    6.52
  -9   8   7  169.83    6.55
  -9   8   7  181.17    6.70
   8   1   7  176.91    6.90
   1  -9   7  168.54    6.61
  -8   2  -7   31.93    1.93
  -8   2  -7   31.45    2.16
   2   6  -7   31.02    1.70
   6  -8  -7   28.62    2.07
  -8   2  -7   29.79    1.95
  -2  -6   7   28.70    1.76
  -6   8   7   30.79    2.03
  -2  -6   7   36.16    1.67
  -2  -6   7   30.63    1.63
  -2  -6   7   28.32    1.90
  -6   8   7   28.72    1.74
   3  -8  -7   43.63    2.51
  -8   5  -7   42.47    2.44
   5   3  -7   42.68    2.41
   3  -8  -7   46.34    2.28
  -8   5  -7   43.99    2.10
  -8   5  -7   41.28    2.47
  -3   8   7   46.23    2.48
  -3   8   7   45.55    1.93
  -5  -3   7   43.22    2.29
  -5  -3   7   43.38    2.18
  -5  -3   7   45.80    2.35
  -5  -3   7   43.18    2.03
   8   0  -7   19.41    1.75
   0  -8  -7   24.78    1.97
   0  -8  -7   24.04    1.63
  -8   8  -7   20.88    1.76
  -8   8  -7   19.76    1.56
  -8   0   7   22.70    1.50
  -8   0   7   21.35    1.77
  -8   0   7   20.02    1.58
   0   8   7   24.25    1.83
  -8   0   7   21.86    1.52
  -3  -8  -7    5.89    1.13
  -8  11  -7    5.01    1.23
  11  -3  -7    5.80    1.26
  -3  -8  -7    4.37    0.93
   3   8   7    2.83    0.98
 -11   3   7    5.17    1.06
 -11   3   7    3.98    1.00
  -6  -8  -7   11.24    1.68
  -6  -8  -7   11.90    1.55
  -8  14  -7   11.04    1.76
 -14   6   7   12.10    1.62
   6   8   7   10.92    1.77
 -14   6   7   12.41    1.70
  -9  -8  -7    2.69    1.14
  -8  17  -7    3.31    1.36
 -17   9   7    3.76    1.24
   9   8   7    4.09    1.40
  -9  -5  -7   17.13    2.10
  -9  -5  -7   16.82    1.87
  -5  14  -7   17.68    1.73
   5 -14   7   14.85    1.76
   9   5   7   14.22    1.85
 -14   9   7   14.52    1.82
  -9  -2  -7   34.81    2.54
  11  -9  -7   33.93    2.41
  -9  -2  -7   35.82    2.47
  -2  11  -7   34.69    1.98
   2 -11   7   34.75    2.38
   2 -11   7   35.94    2.31
 -11   9   7   32.88    2.31
   9   2   7   35.55    2.52
  -9   1  -7   72.74    3.50
  -9   1  -7   71.46    3.73
   8  -9  -7   77.43    3.71
  -8   9   7   77.39    3.66
  -1  -8   7   71.32    3.55
  -8   9   7   75.88    3.39
  -1  -8   7   71.16    3.34
  -9   4  -7   43.31    2.25
  -9   4  -7   42.16    2.49
  -9   4  -7   41.02    2.53
   5  -9  -7   44.54    2.60
  -4  -5   7   38.08    2.31
  -4  -5   7   39.78    2.25
  -5   9   7   40.74    2.02
  -5   9   7   39.88    2.41
  -4  -5   7   37.93    1.92
  -4  -5   7   41.04    2.06
  -9   7  -7  147.25    5.77
   2  -9  -7  151.09    5.66
   2  -9  -7  153.65    6.07
  -9   7  -7  151.79    6.02
  -7  -2   7  150.53    5.83
  -7  -2   7  154.37    5.74
  -7  -2   7  149.54    5.36
  -2   9   7  146.34    5.94
  -7  -2   7  155.95    5.69
  -9  10  -7   10.01    1.60
  -1  -9  -7   10.29    1.32
  10  -1  -7   10.20    1.57
  -1  -9  -7   11.01    1.24
   1   9   7   12.08    1.70
 -10   1   7   10.54    1.44
 -10   1   7   10.69    1.36
  -9  13  -7    2.97    1.11
  -4  -9  -7    3.96    1.11
  -4  -9  -7    3.07    0.98
   4   9   7    2.76    1.05
 -13   4   7    1.59    0.76
 -13   4   7    0.59    0.77
  -7  -9  -7   13.30    1.78
  -9  16  -7   16.63    2.32
  -7  -9  -7   14.85    1.88
   7   9   7   13.09    1.96
 -16   7   7   13.19    1.72
 -16   7   7   14.02    1.73
 -10  -6  -7   53.55    3.34
  -6  16  -7   55.99    3.39
  10   6   7   53.26    3.56
 -16  10   7   59.07    3.38
  -3  13  -7   11.29    1.34
 -10  -3  -7   14.50    1.88
 -10  -3  -7    9.84    1.65
  10   3   7   13.26    1.69
   3 -13   7   11.72    1.71
 -13  10   7   10.97    1.67
   3 -13   7   10.77    1.65
 -10   0  -7   26.28    2.27
 -10   0  -7   25.83    2.10
  10 -10  -7   26.46    2.22
 -10   0  -7   17.06    2.66
   0 -10   7   27.99    2.22
 -10  10   7   25.43    2.14
   0 -10   7   30.23    2.07
 -10  10   7   27.40    2.04
 -10   3  -7   33.15    2.42
   7 -10  -7   30.95    2.32
 -10   3  -7   31.88    2.06
 -10   3  -7   29.88    2.13
  -3  -7   7   28.84    2.00
  -7  10   7   28.96    2.18
  -3  -7   7   30.60    2.20
  -3  -7   7   29.45    1.68
  -7  10   7   29.49    1.93
  -3  -7   7   29.07    1.70
   4 -10  -7   75.33    3.47
 -10   6  -7   73.52    3.68
   4 -10  -7   76.14    3.76
 -10   6  -7   70.76    3.12
 -10   6  -7   69.19    3.58
  -4  10   7   75.64    3.70
  -6  -4   7   73.17    3.33
  -6  -4   7   71.07    2.97
  -4  10   7   80.09    3.01
  -6  -4   7   70.60    3.46
  -6  -4   7   74.09    3.50
   1 -10  -7    9.41    1.54
   1 -10  -7   10.43    1.43
   9   1  -7    9.43    1.53
 -10   9  -7   10.63    1.59
 -10   9  -7   15.41    1.50
  -9  -1   7   10.30    1.55
  -1  10   7    9.27    1.51
  -9  -1   7    9.06    1.35
  -9  -1   7    9.80    1.30
  -9  -1   7   10.11    1.17
  -2 -10  -7   95.27    4.26
 -10  12  -7   86.65    4.54
 -12   2   7   89.42    4.31
   2  10   7   90.27    4.50
 -12   2   7   94.21    4.14
  -5 -10  -7    5.90    1.23
 -10  15  -7    8.73    1.77
 -15   5   7    8.80    1.59
 -15   5   7   10.10    1.48
   5  10   7    7.99    1.59
 -11  -4  -7   16.44    2.11
 -11  -4  -7   17.16    1.99
  -4  15  -7   15.67    1.70
   4 -15   7   14.85    2.06
  11   4   7   14.52    2.11
 -15  11   7   13.42    1.77
 -11  -1  -7   16.77    1.89
 -11  -1  -7   15.39    1.89
   1 -12   7   21.74    1.91
 -12  11   7   16.41    1.96
   1 -12   7   18.38    2.10
 -11   2  -7  111.50    5.36
 -11   2  -7  120.76    5.16
   9 -11  -7  120.43    5.30
 -11   2  -7  117.14    5.03
  -9  11   7  125.35    4.97
  -2  -9   7  110.10    5.21
  -2  -9   7  118.33    5.06
  -9  11   7  122.46    5.39
 -11   5  -7    9.55    1.26
   6 -11  -7    8.10    1.42
 -11   5  -7   10.09    1.62
   6 -11  -7    8.01    1.34
 -11   5  -7    8.61    1.44
  -5  -6   7    7.53    1.29
  -6  11   7   12.13    1.21
  -5  -6   7    9.03    1.20
  -5  -6   7    6.61    0.91
  -5  -6   7    9.40    1.48
 -11   8  -7   28.68    2.24
   3 -11  -7   26.43    1.99
 -11   8  -7   24.20    2.06
   3 -11  -7   25.82    2.23
  -8  -3   7   27.56    2.07
  -8  -3   7   25.70    2.10
  -8  -3   7   29.75    2.12
  -3  11   7   27.03    2.26
  -8  -3   7   26.59    1.62
   0 -11  -7   28.93    2.20
 -11  11  -7   33.00    2.61
   0  11   7   31.55    2.51
 -11   0   7   29.49    2.28
 -11   0   7   30.65    2.00
  -3 -11  -7   34.92    2.54
 -11  14  -7   29.23    2.69
   3  11   7   30.28    2.52
 -14   3   7   31.00    2.43
 -14   3   7   36.20    2.34
 -11  17  -7    9.16    2.08
  -6 -11  -7    6.73    1.43
 -17   6   7    6.83    1.48
   6  11   7    6.34    1.58
 -12  -5  -7   -0.13    1.01
 -17  12   7    0.87    1.03
 -12  -2  -7   21.89    2.26
 -12  -2  -7   20.07    2.06
   2 -14   7   16.39    1.94
 -14  12   7   19.98    2.28
 -12   1  -7   12.02    1.89
 -12   1  -7    9.00    1.54
  -1 -11   7    6.90    1.53
 -11  12   7    8.67    1.45
  -1 -11   7   11.71    1.74
 -11  12   7   11.33    1.84
 -12   4  -7    6.36    1.30
 -12   4  -7    5.92    1.37
   8 -12  -7    5.05    1.29
 -12   4  -7    8.02    1.30
  -4  -8   7    5.17    1.34
  -8  12   7    6.66    1.43
  -8  12   7    4.57    1.02
  -4  -8   7    5.29    1.21
 -12   7  -7  123.43    4.90
   5 -12  -7  125.21    5.40
 -12   7  -7  132.35    5.66
 -12   7  -7  129.94    5.58
  -7  -5   7  127.92    5.49
  -7  -5   7  130.91    5.29
  -5  12   7  119.66    5.60
  -7  -5   7  129.80    5.49
   2 -12  -7   17.30    1.71
 -12  10  -7   13.89    2.00
 -12  10  -7   12.90    1.53
 -10  -2   7   12.06    1.62
 -10  -2   7   12.75    1.87
  -2  12   7   15.38    1.91
 -10  -2   7   13.73    1.80
 -12  13  -7   14.18    2.12
  -1 -12  -7   15.58    1.81
   1  12   7   14.97    2.13
 -13   1   7   18.21    1.91
 -12  16  -7   10.65    2.04
  -4 -12  -7   12.25    1.88
   4  12   7   10.94    1.95
 -16   4   7   11.25    1.87
 -13  -3  -7    5.06    1.38
 -16  13   7    5.34    1.39
   3 -16   7    4.27    1.33
 -13   0  -7   17.98    2.15
 -13   0  -7   19.67    2.02
 -13  13   7   20.52    1.99
   0 -13   7   20.06    2.12
 -13   3  -7   13.41    2.06
 -13   3  -7   13.45    1.73
 -10  13   7   13.06    1.65
  -3 -10   7   12.16    1.92
  -3 -10   7   11.80    1.73
 -10  13   7   13.07    2.05
 -13   6  -7    2.26    1.10
 -13   6  -7    4.33    1.17
 -13   6  -7    3.79    0.94
   7 -13  -7    3.43    1.12
  -6  -7   7    1.84    0.97
  -6  -7   7    2.23    1.07
  -6  -7   7    1.76    0.73
  -7  13   7    2.72    0.84
  -7  13   7    4.59    1.29
 -13   9  -7   27.01    2.35
   4 -13  -7   25.46    2.21
 -13   9  -7   27.32    2.24
  -9  -4   7   23.69    2.08
  -4  13   7   25.85    2.34
  -9  -4   7   26.04    2.36
  -9  -4   7   24.60    2.23
   1 -13  -7   21.12    2.00
 -13  12  -7   22.94    2.30
 -12  -1   7   24.03    2.25
  -1  13   7   25.91    2.41
  -2 -13  -7   54.30    3.39
 -13  15  -7   53.92    3.70
 -15   2   7   54.63    3.40
   2  13   7   48.19    3.42
 -14  -1  -7   11.33    1.84
 -14  -1  -7   13.73    2.17
 -15  14   7   14.53    2.00
   1 -15   7   13.13    2.14
 -14   2  -7    3.86    1.13
 -14   2  -7    6.95    1.62
  -2 -12   7    3.90    1.26
 -12  14   7    4.97    1.31
 -12  14   7    1.52    1.22
 -14   5  -7   19.41    2.48
   9 -14  -7   19.99    2.24
 -14   5  -7   20.46    1.85
  -9  14   7   20.84    1.76
  -5  -9   7   20.14    2.15
  -9  14   7   18.77    2.24
  -5  -9   7   21.01    2.58
   6 -14  -7    1.13    0.90
 -14   8  -7    0.53    0.84
  -6  14   7    0.82    0.93
  -8  -6   7    1.57    1.15
  -8  -6   7    2.07    0.93
  -8  -6   7    1.15    0.94
   3 -14  -7   11.57    1.74
 -14  11  -7   15.12    1.93
  -3  14   7   14.02    2.20
 -11  -3   7   11.46    1.88
 -11  -3   7   13.34    1.92
   0 -14  -7    6.19    1.43
 -14  14  -7    5.03    1.56
 -14   0   7    4.41    1.30
   0  14   7    7.07    1.63
 -15   1  -7   43.42    3.30
 -15   1  -7   42.33    3.07
  -1 -14   7   44.69    3.24
 -14  15   7   42.11    2.89
 -15   4  -7   14.08    1.83
 -15   4  -7   12.12    2.10
  11 -15  -7    9.78    1.87
 -11  15   7   10.55    1.85
 -11  15   7   12.19    1.70
  -4 -11   7   10.87    1.90
   8 -15  -7    6.91    1.62
 -15   7  -7    6.62    1.56
  -8  15   7    7.88    1.77
  -7  -8   7    7.99    1.66
 -15  10  -7    6.81    1.45
 -15  10  -7    5.85    1.54
   5 -15  -7    5.47    1.41
  -5  15   7    5.92    1.57
 -10  -5   7    5.35    1.34
 -10  -5   7    4.82    1.45
 -15  13  -7   13.96    2.23
   2 -15  -7   11.72    1.87
  -2  15   7   15.26    2.25
 -13  -2   7   10.73    1.80
 -16   3  -7    3.61    1.49
 -16   3  -7    3.11    1.18
  13 -16  -7    2.86    1.44
 -13  16   7    1.89    1.07
  -3 -13   7    1.17    1.26
 -16   6  -7  102.32    4.69
  10 -16  -7  106.39    5.50
 -16   6  -7  108.29    5.48
 -10  16   7  110.43    5.63
  -6 -10   7  108.22    5.38
   7 -16  -7    0.11    1.09
 -16   9  -7    1.12    1.06
  -9  -7   7    0.84    0.96
  -9  -7   7    0.85    1.17
  -7  16   7    1.69    1.26
 -16  12  -7   13.93    2.23
   4 -16  -7   12.42    1.96
 -12  -4   7   11.72    1.85
  -4  16   7   10.37    1.96
 -12  -4   7   10.42    2.12
 -17   5  -7   10.10    1.59
  12 -17  -7   12.38    2.25
 -12  17   7   10.31    1.64
 -12  17   7   14.07    2.36
  -5 -12   7    8.29    1.91
   9 -17  -7    8.89    1.91
 -17   8  -7   13.78    2.14
  -8  -9   7    8.92    1.89
  -9  17   7   10.12    2.08
   6 -17  -7   53.33    3.60
 -11  -6   7   47.67    3.70
  -6  17   7   50.46    3.79
  -1   1  -8   56.91    2.24
  -1   1  -8   50.04    2.19
   1   0  -8   45.45    2.19
   0  -1  -8   44.89    2.24
   0  -1  -8   44.18    2.09
   0   1   8   49.85    1.91
   1  -1   8   51.66    2.25
   0   1   8   49.59    2.15
  -1   0   8   47.88    1.98
  -1   0   8   43.26    2.12
   1  -1   8   55.70    2.01
   1  -1   8   50.49    2.04
  -2   0  -8  357.94   11.31
   2  -2  -8  347.53   11.38
   0   2  -8  361.03   11.14
  -2   0  -8  356.78   11.37
  -2   2   8  347.22   10.99
   2   0   8  354.66   11.29
   0  -2   8  353.44   11.04
   2   0   8  359.55   10.86
   0  -2   8  366.69   11.28
  -2   2   8  355.13   11.14
  -2   3  -8    6.53    0.84
  -2   3  -8    5.66    0.69
   3  -1  -8    8.25    0.93
  -1  -2  -8    5.50    0.46
  -1  -2  -8    5.18    0.79
  -1  -2  -8    4.46    0.88
   1   2   8    6.52    0.55
  -3   1   8    5.24    0.72
   2  -3   8    5.78    0.71
  -3   1   8    6.14    0.76
   2  -3   8    7.34    0.84
   1   2   8    6.66    0.84
  -3   1   8    5.67    0.75
  -3  -1  -8   15.91    1.25
  -3  -1  -8   15.15    1.35
  -1   4  -8   10.05    0.83
   4  -3  -8   10.46    1.12
  -1   4  -8   12.05    1.01
  -1   4  -8   14.08    0.90
   1  -4   8   10.67    0.70
   1  -4   8    9.63    0.97
  -4   3   8   10.82    0.94
  -4   3   8   15.46    1.05
  -4   3   8   10.24    0.94
  -4   3   8   15.01    1.03
   1  -4   8   10.31    0.92
  -3   2  -8  338.17   10.95
  -3   2  -8  348.23   10.88
   1  -3  -8  339.13   11.16
   1  -3  -8  339.34   10.83
   2   1  -8  344.97   10.94
  -2  -1   8  358.04   10.67
  -1   3   8  344.51   10.56
   3  -2   8  339.49   10.94
  -2  -1   8  352.99   10.92
   3  -2   8  345.12   10.61
  -1   3   8  348.62   11.00
  -2  -1   8  362.76   10.82
  -2  -1   8  313.43   10.70
  -2  -3  -8  751.99   22.73
   5  -2  -8  769.45   23.05
  -3   5  -8  741.38   22.13
  -3   5  -8  732.23   22.56
  -2  -3  -8  752.10   22.22
  -2  -3  -8  737.47   23.09
  -3   5  -8  735.36   22.61
   2   3   8  722.78   22.87
  -5   2   8  732.39   22.60
  -5   2   8  796.97   22.53
  -5   2   8  712.57   22.60
   3  -5   8  754.53   22.62
   3  -5   8  723.38   22.48
  -4  -2  -8    3.58    0.89
   6  -4  -8    3.68    0.85
  -2   6  -8    4.59    0.72
  -4  -2  -8    3.77    0.93
  -2   6  -8    2.66    0.62
  -6   4   8    3.51    0.73
   4   2   8    4.45    0.91
  -6   4   8    4.91    0.86
   2  -6   8    3.50    0.71
  -6   4   8    4.06    0.61
   2  -6   8    3.54    0.53
   2  -6   8    3.82    0.71
  -4   1  -8   25.62    1.63
   3  -4  -8   24.32    1.67
  -4   1  -8   26.08    1.66
  -3   4   8   28.63    1.42
  -3   4   8   27.72    1.59
  -1  -3   8   24.75    1.27
  -1  -3   8   24.07    1.51
  -1  -3   8   24.53    1.34
   4  -1   8   26.72    1.62
  -1  -3   8   26.95    1.42
   4  -1   8   29.38    1.28
   0  -4  -8   28.01    1.87
  -4   4  -8   32.70    1.52
  -4   4  -8   34.71    1.85
   0  -4  -8   35.06    1.72
  -4   4  -8   32.91    1.78
   4   0  -8   28.92    1.78
   0  -4  -8   34.89    1.50
  -4   0   8   28.73    1.63
  -4   0   8   31.18    1.71
  -4   0   8   30.13    1.64
   4  -4   8   33.34    1.67
  -4   0   8   26.48    1.56
   0   4   8   36.42    1.90
   0   4   8   34.31    1.35
  -3  -4  -8   28.66    1.43
   7  -3  -8   22.64    1.79
  -4   7  -8   23.63    1.62
  -4   7  -8   25.32    1.51
  -3  -4  -8   29.02    2.04
  -3  -4  -8   29.01    1.81
  -7   3   8   24.01    1.58
   3   4   8   27.22    1.81
  -7   3   8   24.24    1.37
   4  -7   8   24.64    1.50
  -7   3   8   24.53    1.68
  -5  -3  -8   16.52    1.15
   8  -5  -8   16.37    1.59
  -5  -3  -8   14.76    1.48
  -3   8  -8   19.37    1.34
   3  -8   8   17.49    1.18
   5   3   8   13.97    1.49
  -8   5   8   15.83    1.44
  -8   5   8   15.90    1.30
   3  -8   8   17.34    1.40
  -5   0  -8  158.29    5.91
   0   5  -8  164.59    5.50
   0   5  -8  159.00    5.33
   0   5  -8  155.93    5.22
   5  -5  -8  151.19    5.89
  -5   0  -8  164.00    5.99
   0  -5   8  164.68    5.38
  -5   5   8  158.26    5.68
   5   0   8  164.90    5.99
   0  -5   8  164.49    5.36
  -5   5   8  160.90    5.59
   0  -5   8  156.84    5.50
  -5   5   8  160.84    5.51
   0  -5   8  165.66    5.79
   3   2  -8    0.69    0.43
  -2   5   8    2.70    0.67
  -3  -2   8    0.52    0.40
  -3  -2   8    0.69    0.43
  -3  -2   8    0.93    0.47
  -3  -2   8    0.68    0.43
  -5   6  -8   13.22    1.17
  -1  -5  -8   11.38    1.11
  -5   6  -8   12.89    1.18
  -1  -5  -8   15.36    1.50
   6  -1  -8   11.04    1.21
  -1  -5  -8   11.66    0.93
   5  -6   8   10.43    0.94
  -6   1   8   12.63    1.07
  -6   1   8   13.64    1.05
   1   5   8   10.85    1.16
  -6   1   8   11.61    1.10
  -5   9  -8   21.89    1.70
  -4  -5  -8   20.40    1.70
   9  -4  -8   20.59    1.83
  -4  -5  -8   22.87    1.47
   5  -9   8   23.88    1.55
   4   5   8   21.75    1.79
  -9   4   8   22.80    1.66
  -9   4   8   25.31    1.82
  -6  -4  -8  462.40   15.21
  10  -6  -8  474.38   15.54
  -4  10  -8  476.83   14.97
  -6  -4  -8  447.45   15.13
  -6  -4  -8  478.91   14.71
   4 -10   8  457.30   14.72
 -10   6   8  480.33   14.93
 -10   6   8  447.86   15.13
   4 -10   8  461.34   14.91
   6   4   8  447.66   15.36
  -6  -1  -8  104.90    4.29
  -1   7  -8  103.34    3.76
  -1   7  -8  102.71    3.81
  -6  -1  -8  100.68    4.40
   7  -6  -8  111.31    4.52
   1  -7   8  104.45    4.00
   6   1   8  100.44    4.41
   1  -7   8  105.46    4.24
  -7   6   8  108.57    4.20
  -7   6   8  102.89    4.14
  -7   6   8  101.42    3.92
  -7   6   8  104.61    3.73
   1  -7   8  105.08    3.92
   4  -6  -8    5.65    0.99
  -6   2  -8    4.23    0.95
  -6   2  -8    3.59    0.78
  -2  -4   8    1.63    0.49
  -4   6   8    2.01    0.51
  -2  -4   8    1.60    0.61
  -6   5  -8  154.39    5.60
   5   1  -8  147.74    5.64
  -6   5  -8  153.82    5.67
   1  -6  -8  150.18    5.83
   1  -6  -8  152.44    5.26
   1  -6  -8  156.33    5.29
  -5  -1   8  151.53    5.41
  -5  -1   8  150.85    5.40
  -1   6   8  151.92    4.90
   6  -5   8  156.66    5.22
  -5  -1   8  150.13    5.44
  -5  -1   8  144.52    5.32
  -1   6   8  149.46    5.66
   8  -2  -8   23.88    1.91
  -6   8  -8   24.35    1.81
  -2  -6  -8   23.13    1.63
  -2  -6  -8   25.73    2.03
  -2  -6  -8   25.95    1.51
  -6   8  -8   24.67    1.59
  -8   2   8   22.89    1.68
   2   6   8   23.84    1.79
  -8   2   8   24.34    1.44
  -8   2   8   23.09    1.66
   6  -8   8   22.59    1.41
  11  -5  -8    1.31    0.81
  -6  11  -8    1.09    0.75
  -5  -6  -8    2.39    0.90
  -5  -6  -8    0.07    0.67
  -5  -6  -8    1.37    0.67
   5   6   8    0.50    0.73
 -11   5   8    0.86    0.71
 -11   5   8    0.72    0.69
  -5  12  -8    2.47    0.88
  -7  -5  -8    3.10    1.05
  12  -7  -8    3.76    1.12
  -7  -5  -8    2.70    1.02
 -12   7   8    7.55    1.20
   5 -12   8    2.51    0.93
   7   5   8    2.60    1.05
 -12   7   8    1.86    0.92
  -7  -2  -8   20.46    1.66
  -7  -2  -8   18.09    1.68
   9  -7  -8   20.23    1.83
  -2   9  -8   19.29    1.33
  -7  -2  -8   17.28    1.76
   2  -9   8   19.52    1.46
  -9   7   8   21.73    1.53
  -9   7   8   21.20    1.70
   2  -9   8   17.89    1.58
   7   2   8   19.72    1.78
  -7   1  -8  434.18   14.21
   6  -7  -8  439.63   14.18
  -7   1  -8  449.94   14.10
   1   6  -8  427.91   13.42
  -1  -6   8  417.84   13.52
  -1  -6   8  423.60   13.59
   7  -1   8  451.05   14.29
  -1  -6   8  432.25   13.37
  -1  -6   8  413.55   13.91
  -6   7   8  426.18   13.66
  -7   4  -8  420.48   13.77
   3  -7  -8  428.59   13.90
  -7   4  -8  429.60   13.80
   3  -7  -8  432.07   13.21
   3  -7  -8  425.02   13.40
   4   3  -8  442.23   13.68
  -4  -3   8  428.27   13.38
  -4  -3   8  409.51   13.53
  -4  -3   8  427.69   13.47
  -3   7   8  411.75   13.70
  -3   7   8  429.92   13.08
  -4  -3   8  407.81   13.25
   7  -4   8  417.07   13.20
   0  -7  -8    5.24    1.05
   7   0  -8    2.35    0.79
  -7   7  -8    4.51    0.91
  -7   7  -8    5.69    1.06
  -7   0   8    3.27    0.76
  -7   0   8    2.92    0.68
  -7   0   8    2.06    0.79
  -7   0   8    2.19    0.67
  -3  -7  -8   25.09    1.87
  -7  10  -8   16.80    1.75
  10  -3  -8   19.14    1.84
 -10   3   8   17.67    1.65
 -10   3   8   19.68    1.73
  -7  13  -8   66.12    3.62
  -6  -7  -8   65.48    3.57
  -6  -7  -8   60.81    3.20
   6   7   8   64.61    3.69
 -13   6   8   63.72    3.38
 -13   6   8   61.83    3.45
  -8  -6  -8    5.09    1.25
  -6  14  -8    8.22    1.48
 -14   8   8    4.65    1.06
 -14   8   8    8.94    1.52
   8   6   8    5.24    1.35
  -8  -3  -8    1.96    0.94
  11  -8  -8    2.17    0.99
  -3  11  -8    2.25    0.74
  -8  -3  -8    1.50    0.91
   3 -11   8    2.63    0.95
 -11   8   8    2.92    0.81
 -11   8   8    4.88    1.11
   8   3   8    2.43    0.94
   3 -11   8    6.51    1.11
   8  -8  -8    0.23    0.67
  -8   0  -8    4.27    1.00
  -8   0  -8    0.25    0.79
  -8   0  -8    0.03    0.53
  -8   8   8    1.37    0.76
  -8   8   8    0.31    0.60
   0  -8   8    0.52    0.68
   8   0   8    0.35    0.65
   0  -8   8    0.14    0.50
   0  -8   8    0.84    0.58
  -8   3  -8   11.48    1.61
   5  -8  -8   10.21    1.38
   3   5  -8   11.39    1.13
  -8   3  -8   13.26    1.25
  -8   3  -8   11.69    1.30
  -3  -5   8   11.65    1.02
  -3  -5   8   13.89    1.11
  -5   8   8   11.46    1.10
  -5   8   8   12.40    1.31
  -3  -5   8   10.56    1.21
  -3  -5   8   10.10    1.09
  -8   6  -8  109.22    4.10
  -8   6  -8  110.99    4.71
  -8   6  -8  109.09    4.59
   6   2  -8  111.68    4.70
   2  -8  -8  114.91    4.85
   2  -8  -8  110.85    4.34
  -6  -2   8  109.35    4.36
  -6  -2   8  116.09    4.46
  -6  -2   8  111.84    4.49
  -6  -2   8  108.46    4.19
  -2   8   8  110.88    4.72
   9  -1  -8  454.70   14.94
  -8   9  -8  430.73   14.68
  -8   9  -8  432.30   14.14
  -1  -8  -8  442.16   14.16
  -1  -8  -8  453.15   14.98
  -9   1   8  415.06   14.35
   1   8   8  437.74   14.72
  -9   1   8  464.32   14.07
  -9   1   8  444.20   14.32
  -4  -8  -8   53.14    3.07
  -4  -8  -8   55.19    2.91
  -8  12  -8   54.05    3.26
   4   8   8   54.90    3.27
 -12   4   8   50.32    3.02
 -12   4   8   54.51    3.05
  -8  15  -8   -0.14    0.91
  -7  -8  -8    3.28    1.07
 -15   7   8    0.09    0.81
   7   8   8    4.82    1.28
 -15   7   8    0.33    0.82
  -9  -7  -8    1.41    1.08
  -7  16  -8    0.16    0.88
   9   7   8    1.72    1.14
 -16   9   8    0.89    0.94
  -4  13  -8   93.50    4.21
  -9  -4  -8   96.96    4.61
  -9  -4  -8   97.82    4.66
   4 -13   8   96.47    4.40
   4 -13   8   90.64    4.41
 -13   9   8   95.89    4.50
   9   4   8   92.23    4.75
  -9  -1  -8  131.96    5.80
  10  -9  -8  134.36    5.74
  -9  -1  -8  127.22    5.55
  -9  -1  -8  145.10    5.59
   1 -10   8  123.12    5.45
   1 -10   8  140.21    5.38
 -10   9   8  136.43    5.74
   9   1   8  133.00    5.81
 -10   9   8  123.62    5.34
  -9   2  -8    2.87    0.93
  -9   2  -8    4.09    1.01
  -9   2  -8    3.70    1.21
   7  -9  -8    3.40    1.06
  -2  -7   8    4.52    0.75
  -7   9   8    7.44    1.25
  -2  -7   8    4.06    1.03
  -7   9   8    5.13    0.95
  -2  -7   8    4.05    0.89
  -2  -7   8    5.86    0.90
   4  -9  -8    3.30    0.95
  -9   5  -8    4.66    1.10
  -9   5  -8    5.78    0.91
   5   4  -8    2.95    0.79
   4  -9  -8    3.59    0.85
  -9   5  -8    5.63    1.12
  -5  -4   8    2.34    0.72
  -5  -4   8    2.52    0.66
  -5  -4   8    2.73    0.81
  -4   9   8    5.38    1.07
  -5  -4   8    1.78    0.71
   8   1  -8    6.58    1.27
  -9   8  -8   10.56    1.57
  -9   8  -8   11.72    1.39
   1  -9  -8    6.51    1.36
   1  -9  -8    8.07    1.18
  -8  -1   8    8.30    1.10
  -8  -1   8    6.66    1.28
  -8  -1   8    6.72    1.06
  -1   9   8    7.86    1.36
  -8  -1   8    6.98    1.16
  -2  -9  -8   10.02    1.43
  -2  -9  -8   14.33    1.46
  11  -2  -8   10.18    1.64
  -9  11  -8    9.16    1.62
 -11   2   8    8.59    1.34
 -11   2   8    9.60    1.44
   2   9   8   11.49    1.74
  -5  -9  -8  180.45    6.91
  -5  -9  -8  178.29    7.05
  -9  14  -8  174.20    7.39
 -14   5   8  167.95    6.91
 -14   5   8  179.22    7.03
  -9  17  -8   95.78    4.97
 -17   8   8  101.49    4.61
   8   9   8   90.95    4.94
 -10  -5  -8   96.05    4.73
  -5  15  -8   94.06    4.47
  10   5   8   93.67    4.93
 -15  10   8   93.94    4.57
 -10  -2  -8    6.31    1.33
 -10  -2  -8   10.15    1.70
 -12  10   8    9.30    1.54
  10   2   8    6.17    1.41
   2 -12   8    9.12    1.43
   2 -12   8    8.42    1.53
 -10   1  -8   18.14    2.00
 -10   1  -8   17.32    1.73
 -10   1  -8   18.89    1.80
   9 -10  -8   16.32    1.85
  -9  10   8   18.57    1.81
  -1  -9   8   18.48    1.85
  -9  10   8   20.27    1.73
  -1  -9   8   18.45    1.69
 -10   4  -8  302.08   10.46
 -10   4  -8  296.80   10.01
   6 -10  -8  289.68   10.46
   4   6  -8  294.70   10.10
 -10   4  -8  291.55   10.52
  -4  -6   8  302.10   10.17
  -6  10   8  303.24   10.49
  -4  -6   8  286.39    9.60
  -6  10   8  293.98    9.74
  -4  -6   8  298.19    9.79
  -4  -6   8  283.89   10.27
 -10   7  -8   12.64    1.67
   7   3  -8    8.39    1.38
 -10   7  -8   10.42    1.59
   3 -10  -8   13.19    1.65
   3 -10  -8   11.74    1.31
  -7  -3   8   11.69    1.57
  -3  10   8   11.32    1.47
  -7  -3   8   10.81    1.08
  -7  -3   8   13.90    1.50
  -7  -3   8   12.61    1.35
 -10  10  -8    6.18    1.38
  10   0  -8    5.83    1.24
   0 -10  -8    8.97    1.28
 -10   0   8    3.78    0.89
 -10   0   8    4.05    0.94
 -10   0   8    3.64    0.99
  -3 -10  -8    0.18    0.67
 -10  13  -8    0.62    0.94
   3  10   8    0.28    0.76
 -13   3   8    0.50    0.77
 -13   3   8    0.23    0.78
 -10  16  -8    5.57    1.61
   6  10   8    3.68    1.31
 -16   6   8    2.67    1.11
 -16   6   8    3.16    1.00
 -11  -6  -8    6.72    1.48
 -17  11   8    7.02    1.56
 -11  -3  -8   16.37    1.98
 -11  -3  -8   12.80    1.84
 -14  11   8   15.14    1.96
   3 -14   8   11.34    1.67
 -11   0  -8  138.01    5.86
 -11   0  -8  138.00    6.13
   0 -11   8  134.85    5.69
 -11  11   8  135.87    5.67
   0 -11   8  134.58    5.98
 -11   3  -8   69.01    3.95
   8 -11  -8   73.46    3.88
 -11   3  -8   68.58    3.67
 -11   3  -8   68.73    3.52
  -8  11   8   67.93    3.29
  -3  -8   8   70.81    3.56
  -8  11   8   70.17    3.80
  -3  -8   8   69.82    3.75
  -3  -8   8   67.09    3.04
 -11   6  -8   -0.13    0.74
   6   5  -8    0.41    0.57
 -11   6  -8    1.06    0.95
   5 -11  -8    1.10    0.94
 -11   6  -8    0.05    0.52
   5 -11  -8    1.39    0.81
  -6  -5   8    0.74    0.74
  -6  -5   8   -0.22    0.66
  -6  -5   8    0.57    0.52
  -6  -5   8    1.53    0.70
  -5  11   8    0.75    0.54
  -5  11   8    0.73    0.78
 -11   9  -8  146.46    5.89
   9   2  -8  142.03    6.28
 -11   9  -8  149.35    6.32
   2 -11  -8  148.43    6.28
   2 -11  -8  145.52    5.80
  -2  11   8  145.09    6.26
  -9  -2   8  141.74    5.74
  -9  -2   8  142.25    6.06
  -9  -2   8  141.74    5.90
  -9  -2   8  150.97    5.48
  -1 -11  -8   94.89    4.35
 -11  12  -8   94.80    4.81
   1  11   8   90.66    4.64
 -12   1   8   88.43    4.06
 -12   1   8   88.12    4.42
  -4 -11  -8    2.14    1.08
 -11  15  -8   -0.14    1.03
 -15   4   8    0.50    0.99
 -15   4   8    0.09    0.77
   4  11   8    1.29    1.06
 -12  -4  -8    0.01    0.98
 -16  12   8    0.92    0.99
 -12  -1  -8   11.20    1.90
 -12  -1  -8   10.33    1.72
   1 -13   8    9.17    1.87
 -13  12   8    8.98    1.58
   1 -13   8   12.50    1.88
 -12   2  -8    8.54    1.45
 -12   2  -8    9.31    1.77
 -10  12   8    8.91    1.68
 -10  12   8    9.38    1.46
  -2 -10   8    5.64    1.42
  -2 -10   8    7.96    1.40
 -12   5  -8   71.96    4.02
 -12   5  -8   71.12    3.85
 -12   5  -8   68.76    3.40
   7 -12  -8   73.22    3.77
  -7  12   8   72.16    3.93
  -5  -7   8   72.50    3.36
  -5  -7   8   73.12    3.71
  -5  -7   8   68.58    3.78
  -7  12   8   61.38    3.14
 -12   8  -8  133.20    5.64
 -12   8  -8  133.54    5.84
   4 -12  -8  121.87    5.38
   8   4  -8  120.01    5.69
  -8  -4   8  135.76    5.51
  -8  -4   8  128.36    5.62
  -8  -4   8  138.82    5.59
  -4  12   8  126.51    5.81
 -12  11  -8    5.42    1.45
   1 -12  -8    8.79    1.42
  -1  12   8   10.95    1.76
 -11  -1   8    6.80    1.38
 -12  14  -8   13.93    2.13
  -2 -12  -8   15.81    1.83
   2  12   8   18.17    2.13
 -14   2   8   15.52    2.13
 -12  17  -8   93.95    5.74
   5  12   8  107.45    5.52
 -17   5   8   91.98    5.30
 -13  -2  -8   51.69    3.38
 -13  -2  -8   58.50    3.68
 -15  13   8   54.50    3.41
 -13   1  -8    2.99    1.14
 -13   1  -8    3.53    1.39
  -1 -12   8    0.68    1.12
  -1 -12   8    0.87    0.93
 -12  13   8    2.25    1.05
 -13   4  -8    6.77    1.40
 -13   4  -8    7.83    1.62
 -13   4  -8    5.85    1.16
   9 -13  -8    2.74    1.16
  -4  -9   8    3.29    1.22
  -9  13   8    3.25    0.95
  -9  13   8    2.48    1.13
  -4  -9   8    2.87    1.14
   6 -13  -8   13.26    1.85
 -13   7  -8   18.06    1.94
 -13   7  -8   18.52    2.00
  -7  -6   8   15.90    1.66
  -7  -6   8   12.14    1.80
  -6  13   8   19.14    2.04
  -7  -6   8   14.66    1.95
 -13  10  -8   11.28    1.83
   3 -13  -8   11.90    1.70
 -13  10  -8   13.19    1.75
 -10  -3   8   12.17    1.77
  -3  13   8   15.46    2.21
 -10  -3   8   12.13    1.84
 -10  -3   8   12.39    1.70
   0 -13  -8   82.50    4.18
 -13  13  -8   75.40    4.50
 -13   0   8   88.50    4.45
   0  13   8   82.25    4.54
  -3 -13  -8   31.93    2.55
 -13  16  -8   32.14    3.05
 -16   3   8   29.42    2.71
   3  13   8   27.49    2.75
 -14   0  -8   62.08    3.76
 -14   0  -8   70.19    4.12
 -14  14   8   61.38    3.57
   0 -14   8   61.89    3.77
 -14   3  -8  215.46    8.70
  11 -14  -8  199.15    8.46
 -14   3  -8  210.36    8.09
  -3 -11   8  202.48    8.57
 -11  14   8  213.79    8.64
  -3 -11   8  205.38    8.29
 -11  14   8  213.66    7.92
 -14   6  -8    2.16    0.85
 -14   6  -8    2.01    1.16
 -14   6  -8    1.35    0.98
   8 -14  -8    3.39    1.17
  -6  -8   8    3.05    1.17
  -6  -8   8    2.57    1.25
  -8  14   8    3.62    1.32
   5 -14  -8    0.92    0.95
 -14   9  -8    0.80    0.95
  -9  -5   8    1.99    0.99
  -5  14   8    0.80    1.06
  -9  -5   8   -0.02    0.93
  -9  -5   8    0.82    1.07
   2 -14  -8   13.18    1.86
 -14  12  -8   14.07    2.20
 -12  -2   8   13.29    1.98
  -2  14   8   12.52    2.05
  -1 -14  -8    4.34    1.29
 -14  15  -8    5.99    1.70
 -15   1   8    3.46    1.35
   1  14   8    5.09    1.54
 -15   2  -8    4.95    1.33
 -15   2  -8    5.77    1.64
  13 -15  -8    3.45    1.60
 -13  15   8    1.85    1.05
  -2 -13   8    3.50    1.36
 -15   5  -8    8.73    1.41
 -15   5  -8    7.97    1.79
  10 -15  -8   11.36    2.02
 -10  15   8   10.39    1.92
  -5 -10   8   13.24    2.00
 -10  15   8    9.26    1.48
 -15   8  -8  222.52    8.68
 -15   8  -8  211.93    8.65
  -8  -7   8  218.67    8.78
  -8  -7   8  219.35    8.39
  -7  15   8  217.54    9.02
 -15  11  -8   55.31    3.69
   4 -15  -8   53.82    3.37
  -4  15   8   54.65    3.78
 -11  -4   8   54.70    3.43
 -11  -4   8   52.99    3.60
 -15  14  -8    1.57    1.22
   1 -15  -8    1.05    1.07
 -14  -1   8    1.31    1.22
  -1  15   8    2.29    1.37
 -16   4  -8    7.95    1.50
  12 -16  -8    7.15    1.75
 -16   4  -8    8.82    1.93
 -12  16   8    8.38    1.53
  -4 -12   8    7.09    1.66
 -12  16   8   10.07    2.07
   9 -16  -8    8.63    1.80
 -16   7  -8    9.91    1.96
  -9  16   8    8.49    1.81
  -7  -9   8    8.58    1.81
   6 -16  -8    2.62    1.26
 -16  10  -8    2.06    1.08
 -16  10  -8    1.58    1.19
 -10  -6   8    0.96    1.07
  -6  16   8    2.67    1.36
 -10  -6   8    1.53    1.27
  -3  16   8   65.67    4.21
 -13  -3   8   64.38    3.92
 -17   6  -8   11.87    2.05
  11 -17  -8   11.31    2.12
  -6 -11   8    9.28    2.09
 -11  17   8   10.50    1.99
   8 -17  -8    1.89    1.25
 -17   9  -8    1.08    1.16
  -9  -8   8    1.98    1.50
  -8  17   8    2.60    1.45
   5 -17  -8    8.21    2.23
 -17  12  -8    7.99    2.16
  -5  17   8    9.86    2.23
 -12  -5   8    5.29    1.85
 -12  -5   8    5.12    2.21
   0   0  -9  438.19   13.18
   0   0  -9  403.62   12.99
   0   0   9  395.38   12.81
   0   0   9  428.98   12.77
   0   0   9  409.54   13.11
  -1   2  -9  192.35    6.47
  -1  -1  -9  190.12    6.72
  -1   2  -9  186.05    6.49
   2  -1  -9  190.18    6.67
  -1  -1  -9  190.15    6.55
  -2   1   9  191.64    6.35
   1   1   9  196.65    6.17
  -2   1   9  194.35    6.57
   1  -2   9  199.43    6.66
   1  -2   9  208.88    6.36
   1   1   9  184.44    6.57
   1  -2  -9    5.72    0.95
  -2   1  -9    7.77    0.99
   1  -2  -9    5.80    0.84
   1   1  -9    7.06    0.86
  -2   1  -9    8.43    0.95
  -1  -1   9    4.23    0.75
  -1  -1   9    5.25    0.73
   2  -1   9    7.35    0.82
   2  -1   9    7.91    0.70
  -2  -2  -9   28.36    1.69
  -2  -2  -9   25.86    1.84
  -2   4  -9   26.26    1.38
  -2   4  -9   26.13    1.46
   4  -2  -9   26.31    1.73
  -2   4  -9   24.88    1.52
   2  -4   9   25.31    1.57
  -4   2   9   24.93    1.50
  -4   2   9   27.08    1.52
  -4   2   9   26.74    1.53
   2   2   9   28.06    1.75
   2   2   9   27.68    1.19
   2  -4   9   28.42    1.49
   0   3  -9   43.25    2.10
  -3   0  -9   45.66    2.34
  -3   0  -9   41.75    2.21
   3  -3  -9   45.95    2.36
   0   3  -9   45.12    2.03
   3   0   9   49.45    2.31
   0  -3   9   42.91    1.99
   0  -3   9   37.80    2.09
  -3   3   9   43.49    2.08
   0  -3   9   43.71    1.72
   3   0   9   47.75    1.80
  -3   3  -9    0.68    0.45
   3   0  -9    0.52    0.50
  -3   3  -9    1.07    0.57
   0  -3  -9    1.73    0.56
   0  -3  -9    2.91    0.77
  -3   0   9    1.53    0.51
  -3   0   9    0.59    0.41
   3  -3   9    1.81    0.49
   3  -3   9    0.98    0.51
  -3   6  -9    5.67    0.86
  -3   6  -9    4.58    0.80
   6  -3  -9    5.32    1.03
  -3  -3  -9    5.54    1.02
  -3  -3  -9    5.37    1.06
  -6   3   9    4.78    0.86
   3   3   9    7.42    1.13
   3  -6   9    4.35    0.77
  -6   3   9    5.83    0.76
   3  -6   9    4.90    0.82
  -6   3   9    5.73    0.91
  -4  -1  -9  160.59    6.02
  -4  -1  -9  155.35    5.87
  -1   5  -9  160.48    5.29
  -1   5  -9  151.49    5.50
  -1   5  -9  157.70    5.37
   5  -4  -9  154.94    5.94
  -5   4   9  158.59    5.49
   1  -5   9  161.68    5.21
   1  -5   9  162.34    5.77
  -5   4   9  163.64    5.59
   1  -5   9  155.26    5.50
   4   1   9  164.46    6.00
  -5   4   9  161.29    5.60
   2  -4  -9    3.94    0.86
   2  -4  -9    3.13    0.70
   2   2  -9    3.17    0.68
  -4   2  -9    5.37    0.94
  -4   2  -9    3.17    0.70
  -2  -2   9    3.38    0.58
  -2  -2   9    3.09    0.63
  -2  -2   9    4.62    0.76
  -2   4   9    3.05    0.54
  -2  -2   9    4.04    0.69
   4  -2   9    3.51    0.57
  -2   4   9    2.82    0.68
  -1  -4  -9    5.96    0.90
  -4   5  -9    6.63    0.65
  -1  -4  -9    8.21    0.69
  -4   5  -9    8.66    0.99
   5  -1  -9    4.61    0.89
  -4   5  -9    4.62    0.83
  -1  -4  -9    5.89    1.07
  -5   1   9    5.12    0.77
  -5   1   9    4.47    0.79
  -5   1   9    4.36    0.79
   1   4   9    9.43    1.08
  -4   8  -9   27.52    1.81
   8  -4  -9   28.96    2.13
  -4   8  -9   25.02    1.78
  -4  -4  -9   27.88    2.21
  -8   4   9   27.45    1.52
   4   4   9   30.86    2.10
   4  -8   9   27.53    1.75
  -8   4   9   26.44    1.88
  -8   4   9   32.38    1.95
  -2   7  -9  197.26    6.92
  -5  -2  -9  212.99    7.55
  -2   7  -9  210.67    7.02
  -5  -2  -9  217.24    7.81
   7  -5  -9  215.81    7.73
   2  -7   9  209.84    7.31
  -7   5   9  209.71    7.13
  -7   5   9  203.57    7.26
   5   2   9  205.15    7.60
   2  -7   9  181.33    7.45
  -7   5   9  214.23    6.88
   2  -7   9  207.81    7.12
  -5   1  -9   59.78    2.77
   4  -5  -9   55.10    2.83
  -5   1  -9   52.03    2.75
   1   4  -9   56.10    2.09
   1   4  -9   54.11    2.39
  -4   5   9   52.04    2.35
   5  -1   9   57.70    2.81
  -1  -4   9   57.61    2.45
  -1  -4   9   54.50    2.27
  -4   5   9   59.48    2.66
  -1  -4   9   54.58    2.34
  -1  -4   9   54.63    2.63
  -5   4  -9  175.05    6.49
   1  -5  -9  177.81    6.71
   1  -5  -9  178.06    6.25
  -5   4  -9  185.70    6.15
   4   1  -9  186.85    6.54
  -5   4  -9  174.02    6.45
   1  -5  -9  181.97    6.06
  -4  -1   9  183.69    6.36
  -4  -1   9  187.79    6.31
  -1   5   9  183.73    5.88
  -4  -1   9  202.57    6.37
  -4  -1   9  182.58    6.30
   5  -4   9  184.18    6.29
  -1   5   9  176.70    6.51
  -5   7  -9   20.58    1.55
   7  -2  -9   18.62    1.67
  -5   7  -9   18.51    1.46
  -2  -5  -9   19.13    1.77
  -2  -5  -9   20.11    1.22
  -2  -5  -9   21.49    1.58
   2   5   9   18.66    1.57
  -7   2   9   17.29    1.41
  -7   2   9   17.73    1.47
  -7   2   9   20.01    1.32
   5  -7   9   17.86    1.32
  10  -5  -9    5.15    1.22
  -5  10  -9    4.92    1.03
  -5  -5  -9    4.63    1.13
  -5  -5  -9    6.35    1.26
   5 -10   9    5.55    1.00
   5   5   9    5.62    1.19
 -10   5   9    4.55    1.07
 -10   5   9    4.79    1.00
   9  -6  -9    0.93    0.83
  -6  -3  -9    0.98    0.91
  -6  -3  -9    1.17    0.74
  -3   9  -9    0.74    0.54
   6   3   9    0.57    0.70
   3  -9   9    0.58    0.62
  -9   6   9    1.26    0.66
  -9   6   9    1.23    0.74
  -6   0  -9    3.32    0.99
   0   6  -9    2.80    0.64
  -6   0  -9    3.97    0.89
   0   6  -9    3.14    0.54
   6  -6  -9    1.80    0.78
   0  -6   9    2.39    0.58
   0  -6   9    1.27    0.57
   6   0   9    3.14    0.88
  -6   6   9    3.00    0.62
   0  -6   9    2.47    0.71
  -6   6   9    2.34    0.71
  -6   6   9    1.87    0.65
   3  -6  -9   95.78    4.26
   3  -6  -9  100.03    3.80
  -6   3  -9   95.10    4.14
   3   3  -9  103.35    3.97
  -6   3  -9  101.86    4.18
  -3   6   9   99.83    4.11
  -3   6   9   94.84    3.57
  -3  -3   9  100.45    3.80
  -3  -3   9   99.62    4.02
  -3  -3   9  103.49    3.81
  -3  -3   9  100.08    3.82
  -6   6  -9  199.91    7.22
   0  -6  -9  200.61    6.87
   0  -6  -9  208.91    6.76
   0  -6  -9  199.09    7.48
   6   0  -9  197.18    7.30
  -6   6  -9  196.92    7.07
  -6   0   9  199.89    6.91
   0   6   9  200.88    7.28
  -6   0   9  190.54    6.96
  -6   0   9  201.05    6.98
   6  -6   9  210.22    6.81
  -3  -6  -9   18.22    1.62
  -6   9  -9   14.90    1.57
  -3  -6  -9   15.63    1.26
   9  -3  -9   17.10    1.75
  -3  -6  -9   16.01    1.81
  -9   3   9   17.17    1.27
  -9   3   9   17.50    1.61
   3   6   9   17.25    1.65
   6  -9   9   19.45    1.44
  -9   3   9   16.38    1.53
  -6  12  -9   62.46    3.37
  -6  -6  -9   69.35    3.54
  -6  -6  -9   64.24    4.01
   6   6   9   57.67    3.57
 -12   6   9   61.18    3.41
 -12   6   9   62.37    3.25
  11  -7  -9    5.99    1.35
  -7  -4  -9    6.11    1.32
  -7  -4  -9    5.54    1.22
  -4  11  -9    6.23    1.13
 -11   7   9    5.83    1.24
   7   4   9    6.58    1.40
   4 -11   9    5.64    1.13
 -11   7   9    6.14    1.11
  -7  -1  -9  125.05    5.12
  -7  -1  -9  129.25    5.19
  -7  -1  -9  122.66    5.29
  -1   8  -9  124.38    4.46
   8  -7  -9  131.03    5.38
   1  -8   9  121.26    5.04
   7   1   9  128.83    5.37
  -8   7   9  119.65    4.93
   1  -8   9  125.47    4.71
  -8   7   9  123.17    4.74
  -7   2  -9   23.30    1.92
  -7   2  -9   24.34    1.85
   2   5  -9   24.57    1.53
   5  -7  -9   24.74    1.92
  -2  -5   9   23.56    1.51
  -2  -5   9   25.73    1.77
  -2  -5   9   24.63    1.46
  -2  -5   9   28.72    1.61
  -5   7   9   23.18    1.70
  -5   7   9   24.54    1.51
  -7   5  -9    6.28    1.12
   2  -7  -9    2.65    0.67
   2  -7  -9    3.84    0.97
   2  -7  -9    2.44    0.64
   5   2  -9    1.99    0.71
  -7   5  -9    1.56    0.82
  -2   7   9    3.36    0.54
  -5  -2   9    5.51    0.94
  -2   7   9    2.25    0.77
   7  -5   9    2.21    0.55
  -5  -2   9    1.97    0.60
  -5  -2   9    1.62    0.62
  -7   8  -9    8.00    1.18
  -1  -7  -9    5.27    1.20
  -7   8  -9    7.40    1.26
   8  -1  -9    6.16    1.20
  -1  -7  -9    5.56    0.98
  -1  -7  -9    6.96    0.99
   1   7   9    7.03    1.27
  -8   1   9    6.00    0.92
  -8   1   9    5.17    1.00
  -4  -7  -9  121.99    4.79
  11  -4  -9  123.06    5.54
  -4  -7  -9  121.97    5.12
  -7  11  -9  123.41    5.30
 -11   4   9  119.30    5.17
 -11   4   9  116.30    5.06
   4   7   9  116.71    5.35
  -7  14  -9   15.82    1.82
  -7  -7  -9   16.37    2.02
 -14   7   9   17.27    1.74
 -14   7   9   15.95    2.01
   7   7   9   17.16    2.06
  -8  -5  -9   22.83    2.11
  -5  13  -9   19.98    1.85
  -8  -5  -9   20.15    2.10
 -13   8   9   19.31    2.00
 -13   8   9   23.95    1.91
   8   5   9   17.53    1.99
  -8  -2  -9   -0.27    0.68
  10  -8  -9   -0.12    0.67
  -2  10  -9    1.38    0.57
  -8  -2  -9    0.95    0.71
  -8  -2  -9    1.22    0.94
   2 -10   9   -0.37    0.70
   2 -10   9    0.13    0.54
   8   2   9    1.08    0.80
 -10   8   9   -0.25    0.57
 -10   8   9    2.39    0.96
   7  -8  -9   60.71    3.29
  -8   1  -9   58.00    3.02
  -8   1  -9   59.75    3.13
  -8   1  -9   57.55    3.28
  -1  -7   9   58.88    2.52
  -7   8   9   60.05    3.10
  -1  -7   9   57.10    2.74
  -7   8   9   63.06    2.91
  -1  -7   9   59.62    2.80
  -7   8   9   60.55    2.72
  -1  -7   9   56.68    3.05
   8  -1   9   64.93    3.41
   4  -8  -9   35.25    1.84
  -8   4  -9   34.41    2.30
  -8   4  -9   33.68    2.32
   4  -8  -9   36.41    2.08
   4  -8  -9   34.03    2.36
   4   4  -9   32.80    2.05
  -4   8   9   35.67    1.78
  -4  -4   9   34.65    1.88
  -4  -4   9   36.22    2.04
  -4   8   9   36.61    2.27
   8  -4   9   34.23    1.84
  -4  -4   9   35.93    2.18
  -4  -4   9   36.69    1.97
  -8   7  -9  101.30    4.40
   1  -8  -9  106.68    4.79
   1  -8  -9  101.18    4.12
  -8   7  -9  103.21    4.60
   7   1  -9  104.75    4.67
  -7  -1   9  106.87    4.26
  -7  -1   9  107.58    4.21
  -7  -1   9   99.17    4.27
  -7  -1   9  103.68    4.41
  -1   8   9  100.86    4.54
  10  -2  -9    1.19    0.81
  -8  10  -9    0.69    0.74
  -2  -8  -9    1.21    0.82
  -2  -8  -9    1.79    0.69
 -10   2   9    0.87    0.76
   2   8   9    1.86    0.89
 -10   2   9    0.41    0.67
  -5  -8  -9   -0.08    0.83
  -8  13  -9    0.78    0.85
 -13   5   9    0.97    0.92
 -13   5   9    0.69    0.78
   5   8   9    0.56    0.79
  -8  16  -9   22.16    2.30
  -8  -8  -9   25.77    2.30
   8   8   9   25.90    2.57
 -16   8   9   24.66    2.27
 -16   8   9   22.68    2.09
  -9  -6  -9    1.35    0.95
  -6  15  -9    2.06    0.98
 -15   9   9    2.49    1.15
   9   6   9    3.47    1.28
  -9  -3  -9   61.69    3.45
  -3  12  -9   55.77    2.87
  -9  -3  -9   65.13    3.63
   9   3   9   55.70    3.51
 -12   9   9   52.97    2.98
   3 -12   9   54.41    3.26
 -12   9   9   58.39    3.30
  -9   0  -9    0.13    0.64
  -9   0  -9    6.41    1.35
   9  -9  -9    0.50    0.81
  -9   0  -9    0.88    0.96
  -9   9   9    0.33    0.70
   0  -9   9   -0.08    0.67
   9   0   9    0.84    0.80
   0  -9   9    2.78    0.89
  -9   3  -9   31.69    2.35
   6  -9  -9   25.81    2.25
  -9   3  -9   26.67    1.97
  -9   3  -9   28.83    2.11
  -3  -6   9   25.69    1.64
  -6   9   9   25.05    1.71
  -3  -6   9   25.58    1.65
  -6   9   9   27.26    2.04
  -3  -6   9   27.19    1.83
  -3  -6   9   26.25    2.04
   3  -9  -9   37.90    2.17
  -9   6  -9   39.59    2.57
   3  -9  -9   35.09    2.57
  -9   6  -9   37.64    2.05
  -9   6  -9   35.03    2.46
   6   3  -9   37.39    2.42
  -6  -3   9   36.07    2.17
  -6  -3   9   38.12    2.32
  -6  -3   9   35.89    2.01
  -3   9   9   37.09    2.46
  -6  -3   9   36.23    2.26
   0  -9  -9    9.93    1.64
  -9   9  -9    7.97    1.26
  -9   9  -9   13.48    1.68
   9   0  -9    8.66    1.55
   0  -9  -9    9.18    1.28
   0   9   9   10.16    1.61
  -9   0   9    8.12    1.34
  -9   0   9   14.16    1.38
  -9   0   9    8.81    1.19
  -3  -9  -9   83.06    4.05
  -9  12  -9   84.82    4.44
  -3  -9  -9   85.80    3.90
   3   9   9   79.86    4.30
 -12   3   9   84.53    4.07
 -12   3   9   84.33    4.15
  -9  15  -9    9.27    1.82
  -6  -9  -9    8.43    1.49
 -15   6   9    9.03    1.59
 -15   6   9    9.39    1.59
   6   9   9    8.66    1.79
 -10  -7  -9   30.37    2.52
  -7  17  -9   18.15    3.02
  10   7   9   28.62    2.75
 -17  10   9   29.25    2.48
 -10  -4  -9    2.63    1.12
 -10  -4  -9    0.63    0.87
 -14  10   9    1.27    0.89
  10   4   9    1.16    0.93
   4 -14   9   -1.31    0.99
 -10  -1  -9   -0.13    0.77
 -10  -1  -9    2.89    1.19
   1 -11   9    0.94    0.72
 -11  10   9   -0.07    0.69
  10   1   9    0.99    0.90
   1 -11   9    0.96    1.00
 -10   2  -9   34.94    2.37
 -10   2  -9   34.97    2.43
   8 -10  -9   34.91    2.62
 -10   2  -9   33.41    2.61
  -8  10   9   33.37    2.41
  -2  -8   9   31.73    2.41
  -2  -8   9   35.23    2.07
  -2  -8   9   33.64    2.25
  -8  10   9   36.82    2.22
   5 -10  -9   46.82    2.70
 -10   5  -9   47.58    2.93
 -10   5  -9   47.20    2.97
   5   5  -9   48.58    2.78
 -10   5  -9   47.14    2.52
   5 -10  -9   48.23    3.08
  -5  10   9   48.25    2.92
  -5  10   9   48.56    2.32
  -5  -5   9   45.67    2.48
  -5  -5   9   46.75    2.34
  -5  -5   9   46.76    2.67
  -5  -5   9   49.87    2.83
   2 -10  -9   20.38    1.73
 -10   8  -9   21.25    1.93
   8   2  -9   19.30    1.92
   2 -10  -9   18.20    1.98
 -10   8  -9   20.75    1.96
  -2  10   9   18.88    1.99
  -8  -2   9   22.32    1.93
  -8  -2   9   21.36    1.81
  -8  -2   9   20.59    1.56
  -8  -2   9   21.79    1.82
  -1 -10  -9    1.36    0.75
 -10  11  -9    1.18    0.87
 -11   1   9    1.58    0.78
   1  10   9    1.19    0.87
 -11   1   9    0.95    0.79
 -10  14  -9   28.06    2.61
  -4 -10  -9   28.44    2.71
   4  10   9   29.45    2.59
 -14   4   9   32.00    2.39
 -14   4   9   34.22    2.55
 -10  17  -9   10.76    2.18
   7  10   9   13.45    2.26
 -17   7   9   13.85    1.94
 -17   7   9   13.40    2.27
 -11  -5  -9    0.25    0.95
 -16  11   9    0.90    1.05
 -11  -2  -9   94.91    4.76
 -11  -2  -9  102.69    5.00
 -13  11   9  101.80    4.71
   2 -13   9   91.96    4.82
 -11   1  -9    9.35    1.54
  10 -11  -9    7.07    1.59
 -11   1  -9    8.40    1.74
 -11   1  -9    8.96    1.55
 -10  11   9    6.67    1.26
  -1 -10   9    8.21    1.57
  -1 -10   9    8.49    1.41
   7 -11  -9    0.96    0.84
 -11   4  -9    1.03    0.74
 -11   4  -9    1.72    1.12
 -11   4  -9    1.41    0.85
   7 -11  -9    0.14    0.97
  -7  11   9    1.31    0.71
  -4  -7   9    0.60    0.57
  -7  11   9    2.15    1.04
  -4  -7   9    0.67    0.72
  -4  -7   9    0.68    0.63
  -4  -7   9    1.16    0.83
 -11   7  -9    5.08    1.31
   4 -11  -9    2.56    1.07
   4 -11  -9    2.68    0.96
   7   4  -9    5.15    1.20
 -11   7  -9    6.64    1.37
  -7  -4   9    1.28    0.62
  -7  -4   9    1.41    0.94
  -4  11   9    3.80    1.17
  -7  -4   9    2.38    0.94
  -7  -4   9    1.51    0.83
 -11  10  -9   53.56    3.40
 -11  10  -9   55.85    3.08
   1 -11  -9   54.16    2.99
 -10  -1   9   58.28    3.31
 -10  -1   9   53.55    2.84
  -1  11   9   52.92    3.36
 -10  -1   9   57.92    3.03
  -2 -11  -9    0.79    0.83
 -11  13  -9    0.56    0.98
 -13   2   9   -0.07    0.74
   2  11   9    0.58    0.90
 -13   2   9   -0.58    0.72
 -11  16  -9    6.28    1.69
   5  11   9    7.21    1.72
 -16   5   9    5.84    1.23
 -16   5   9    5.88    1.53
 -12  -3  -9   30.94    2.66
 -12  -3  -9   32.50    2.72
 -15  12   9   30.80    2.60
 -12   0  -9   39.40    3.04
 -12   0  -9   41.93    2.85
   0 -12   9   41.13    2.77
 -12  12   9   35.09    2.56
   0 -12   9   37.41    2.96
 -12   3  -9   67.98    4.11
 -12   3  -9   76.71    3.78
 -12   3  -9   69.35    3.82
  -9  12   9   67.95    3.41
  -9  12   9   72.68    4.06
  -3  -9   9   63.88    3.84
  -3  -9   9   71.43    3.73
 -12   6  -9   66.23    3.20
   6 -12  -9   65.21    3.53
 -12   6  -9   66.61    3.85
 -12   6  -9   68.09    3.77
  -6  -6   9   61.71    2.91
  -6  -6   9   62.64    3.53
  -6  -6   9   62.88    3.24
  -6  12   9   67.80    3.80
  -6  -6   9   59.13    3.51
 -12   9  -9    1.34    1.00
 -12   9  -9    1.20    0.89
  -9  -3   9    1.43    0.94
  -9  -3   9    0.87    0.91
  -3  12   9    4.00    1.24
  -9  -3   9    0.75    0.79
  -9  -3   9    0.03    0.56
   0 -12  -9    2.24    1.01
 -12  12  -9    1.51    1.07
   0  12   9    1.54    1.03
 -12   0   9    1.74    1.06
  -3 -12  -9   13.95    2.33
 -12  15  -9   14.16    2.34
   3  12   9   14.86    2.37
 -15   3   9   16.22    2.14
 -13  -1  -9    6.40    1.59
 -13  -1  -9    4.70    1.53
 -14  13   9    2.37    1.21
 -13   2  -9    4.90    1.26
 -13   2  -9    5.78    1.54
 -11  13   9    5.79    1.26
  -2 -11   9    5.36    1.56
  -2 -11   9    4.07    1.28
 -13   5  -9   84.88    3.98
 -13   5  -9   81.49    4.54
 -13   5  -9   83.18    4.40
   8 -13  -9   81.58    4.31
  -5  -8   9   86.83    4.31
  -8  13   9   84.54    4.56
  -8  13   9   82.85    3.76
  -5  -8   9   82.91    4.48
 -13   8  -9    1.28    0.96
   5 -13  -9    0.35    0.83
 -13   8  -9    0.52    0.80
  -8  -5   9    0.86    0.88
  -5  13   9   -0.19    0.90
  -8  -5   9    0.63    0.83
  -8  -5   9   -0.30    0.85
   2 -13  -9   90.23    4.42
 -13  11  -9   91.22    4.86
  -2  13   9   97.94    5.01
 -11  -2   9   90.13    4.65
 -13  14  -9    3.15    1.36
  -1 -13  -9    4.52    1.27
   1  13   9    4.82    1.52
 -14   1   9    3.71    1.39
 -14   1  -9    0.63    1.16
 -14   1  -9    0.05    0.90
 -13  14   9   -0.27    0.85
  -1 -13   9    0.80    1.02
 -14   4  -9    0.83    0.82
  10 -14  -9    0.61    1.14
 -14   4  -9    1.32    1.17
 -10  14   9    0.80    1.06
  -4 -10   9   -0.58    1.02
  -4 -10   9   -0.07    0.91
 -10  14   9    0.10    0.76
 -14   7  -9    2.94    1.27
 -14   7  -9    2.17    1.09
   7 -14  -9    2.59    1.10
  -7  -7   9    1.02    1.10
  -7  14   9    3.60    1.34
  -7  -7   9    2.29    1.02
  -7  -7   9    1.24    1.16
   4 -14  -9   41.79    2.88
 -14  10  -9   42.24    3.09
 -14  10  -9   46.37    2.99
 -10  -4   9   42.53    3.00
 -10  -4   9   41.55    3.06
  -4  14   9   40.09    3.16
 -10  -4   9   43.79    2.99
   1 -14  -9   32.58    2.54
 -14  13  -9   31.59    2.87
 -13  -1   9   32.59    2.71
  -1  14   9   27.59    2.64
  12 -15  -9    0.09    1.19
 -15   3  -9    0.36    0.94
 -15   3  -9    0.49    1.22
  -3 -12   9    0.81    1.09
 -12  15   9    0.31    0.80
 -15   6  -9    8.62    1.41
   9 -15  -9    6.82    1.58
 -15   6  -9   10.24    1.97
  -6  -9   9    8.03    1.88
  -9  15   9    6.61    1.62
  -6  -9   9    5.90    1.52
 -15   9  -9    8.00    1.65
 -15   9  -9    7.65    1.60
   6 -15  -9    4.44    1.28
  -9  -6   9    7.72    1.53
  -9  -6   9    4.04    1.48
  -6  15   9    5.37    1.63
 -15  12  -9    3.24    1.35
   3 -15  -9    3.22    1.19
  -3  15   9    2.37    1.26
 -12  -3   9    1.24    1.16
 -16   5  -9    2.91    1.04
  11 -16  -9    2.53    1.45
 -16   5  -9    3.35    1.51
 -11  16   9    1.56    1.25
  -5 -11   9    0.85    1.28
   8 -16  -9    2.40    1.32
 -16   8  -9    3.24    1.38
  -8  16   9    2.71    1.44
  -8  -8   9    0.94    1.18
   5 -16  -9    8.32    1.74
 -16  11  -9    8.85    1.85
 -11  -5   9    9.66    1.86
  -5  16   9    9.45    2.00
 -11  -5   9    9.67    2.05
 -17   7  -9    7.84    1.93
  10 -17  -9    7.40    1.86
 -10  17   9    7.13    2.10
  -7 -10   9    8.65    1.88
   7 -17  -9   21.59    2.55
 -17  10  -9   26.27    3.17
  -7  17   9   22.04    3.03
 -10  -7   9   24.02    2.98
   1  -1 -10  237.99    8.08
   0   1 -10  230.34    7.87
  -1   0 -10  230.10    7.92
   1  -1 -10  236.63    7.90
  -1   0 -10  237.50    8.04
   0   1 -10  247.28    7.97
  -1   1  10  232.89    7.98
   0  -1  10  234.87    7.99
  -1   1  10  235.59    7.60
  -1   1  10  239.49    7.74
   1   0  10  224.60    7.78
   1   0  10  243.93    7.55
   0  -1  10  234.67    7.63
  -2  -1 -10  135.10    4.99
  -2  -1 -10  136.02    5.15
  -1   3 -10  127.14    4.82
  -1   3 -10  129.20    4.72
   3  -2 -10  123.85    5.03
  -3   2  10  126.60    4.84
  -3   2  10  126.68    4.67
   1  -3  10  136.08    4.70
   2   1  10  143.59    4.45
   2   1  10  141.71    5.10
   1  -3  10  130.39    4.96
  -2   2 -10   55.06    2.64
   0  -2 -10   61.79    2.93
   0  -2 -10   58.97    2.67
   2   0 -10   59.51    2.75
  -2   2 -10   57.89    2.61
  -2   0  10   58.10    2.49
  -2   0  10   61.41    2.73
   2  -2  10   60.53    2.43
   0   2  10   59.25    2.32
   2  -2  10   59.32    2.76
   0   2  10   62.14    2.75
  -2   5 -10   41.85    2.03
  -2   5 -10   38.15    1.92
  -2   5 -10   43.62    2.18
  -3  -2 -10   39.82    2.31
   5  -3 -10   40.50    2.38
  -3  -2 -10   41.14    2.46
   2  -5  10   42.22    2.06
  -5   3  10   40.61    2.10
  -5   3  10   39.77    2.08
  -5   3  10   37.40    1.98
   2  -5  10   44.92    2.27
   3   2  10   42.29    2.38
  -3   1 -10  132.76    5.10
  -3   1 -10  142.40    5.15
   1   2 -10  139.64    4.99
   2  -3 -10  132.75    5.27
  -2   3  10  138.10    4.73
   3  -1  10  137.99    5.09
  -1  -2  10  134.52    5.09
   3  -1  10  142.99    4.67
  -1  -2  10  130.58    4.82
  -2   3  10  139.96    5.04
  -1  -3 -10   13.13    1.27
  -1  -3 -10   13.31    1.44
  -3   4 -10   13.50    1.05
  -3   4 -10   12.43    1.20
  -3   4 -10   13.82    1.14
   4  -1 -10   15.61    1.38
   1   3  10   14.96    0.87
  -4   1  10   15.51    1.20
   1   3  10   14.13    1.30
  -4   1  10   12.75    1.11
   3  -4  10   12.76    1.23
  -4   1  10   13.94    1.16
   3  -4  10   15.60    1.13
  -4  -3 -10  107.94    4.55
  -4  -3 -10  105.40    4.78
  -3   7 -10  103.32    4.15
  -3   7 -10  110.24    4.29
   7  -4 -10  112.40    4.81
  -7   4  10  111.96    4.45
   4   3  10  108.27    4.69
  -7   4  10  107.63    4.07
  -7   4  10  106.53    4.30
   3  -7  10  110.26    4.41
   4  -4 -10  352.59   11.75
   0   4 -10  354.85   11.32
   0   4 -10  357.06   11.16
  -4   0 -10  340.47   11.55
  -4   0 -10  352.60   11.64
   4   0  10  362.80   11.69
  -4   4  10  352.40   11.31
  -4   4  10  346.66   11.16
   0  -4  10  356.01   11.52
   4   0  10  355.34   10.84
   0  -4  10  331.44   11.16
   3   1 -10  298.93    9.86
  -4   3 -10  283.51    9.83
   1  -4 -10  296.14   10.16
   1  -4 -10  290.67    9.71
  -4   3 -10  284.42    9.81
   1  -4 -10  299.52    9.30
  -4   3 -10  296.52    9.64
  -3  -1  10  300.18    9.80
  -1   4  10  302.57    9.31
  -1   4  10  303.26    9.93
  -3  -1  10  301.57    9.67
   4  -3  10  317.58    9.51
   4  -3  10  298.09    9.83
  -3  -1  10  285.38    9.60
  -4   6 -10   34.73    2.02
  -2  -4 -10   35.03    2.06
  -2  -4 -10   33.66    2.31
   6  -2 -10   35.27    2.26
  -4   6 -10   33.93    2.01
  -6   2  10   36.64    2.04
  -6   2  10   33.12    1.82
  -6   2  10   35.09    2.01
   2   4  10   34.85    2.18
   4  -6  10   36.28    2.01
  -5  -4 -10   17.09    1.80
  -4   9 -10   14.37    1.44
   9  -5 -10   13.63    1.67
   5   4  10   17.26    1.74
   4  -9  10   13.82    1.44
  -9   5  10   12.61    1.61
  -9   5  10   16.77    1.58
  -5  -1 -10  102.05    4.39
  -1   6 -10   96.02    3.64
  -1   6 -10   92.67    3.79
  -5  -1 -10   98.85    4.27
   6  -5 -10   93.23    4.30
   5   1  10  107.01    4.41
   1  -6  10   95.61    3.86
  -6   5  10   91.79    3.72
  -6   5  10   97.72    3.88
  -6   5  10   96.24    3.93
   1  -6  10   99.06    4.11
   3  -5 -10  115.35    4.81
  -5   2 -10  121.04    4.56
  -5   2 -10  112.25    4.60
   2   3 -10  116.06    4.40
  -5   2 -10  118.69    4.71
  -2  -3  10  113.41    4.55
  -3   5  10  112.69    4.12
  -2  -3  10  119.27    4.31
  -3   5  10  115.31    4.54
  -2  -3  10  114.47    4.14
  -2  -3  10  115.26    4.32
   0  -5 -10  216.33    7.50
   0  -5 -10  220.64    7.12
   5   0 -10  223.44    7.82
  -5   5 -10  210.92    7.59
  -5   5 -10  216.71    7.68
   0  -5 -10  215.79    7.98
  -5   0  10  217.43    7.51
  -5   0  10  220.20    7.52
   0   5  10  223.78    7.81
  -5   0  10  220.45    7.49
   5  -5  10  218.63    7.45
   8  -3 -10  289.04   10.38
  -5   8 -10  299.81   10.04
  -5   8 -10  280.91    9.67
  -3  -5 -10  298.92   10.57
  -3  -5 -10  293.26    9.96
  -8   3  10  294.32    9.54
  -8   3  10  278.53    9.94
   5  -8  10  291.19    9.72
   3   5  10  290.37   10.24
  -8   3  10  290.93    9.90
  -6  -5 -10   21.41    1.99
  -6  -5 -10   19.45    1.97
  -5  11 -10   20.74    1.80
 -11   6  10   23.32    2.02
   6   5  10   20.38    2.01
 -11   6  10   21.16    1.81
   5 -11  10   19.55    1.79
   8  -6 -10  158.60    6.32
  -2   8 -10  150.10    5.48
  -6  -2 -10  158.64    6.21
   6   2  10  151.37    6.20
   2  -8  10  152.14    5.94
  -8   6  10  154.53    5.71
  -8   6  10  147.79    5.83
  -6   1 -10    2.93    0.97
   1   5 -10    1.36    0.51
  -6   1 -10    2.07    0.71
   6  -1  10    2.49    0.80
  -1  -5  10    1.40    0.57
  -5   6  10    1.00    0.53
  -1  -5  10    2.30    0.74
  -5   6  10    1.88    0.68
  -1  -5  10    2.79    0.62
  -1  -5  10    1.16    0.58
   2  -6 -10    3.09    0.64
  -6   4 -10    4.11    0.90
   2  -6 -10    3.36    0.95
   4   2 -10    2.51    0.75
  -6   4 -10    4.08    0.99
   2  -6 -10    6.14    0.91
  -2   6  10    3.99    0.58
  -4  -2  10    3.10    0.74
  -2   6  10    3.33    0.81
  -4  -2  10    4.12    0.85
  -4  -2  10    3.43    0.76
   6  -4  10    6.88    0.91
  -6   7 -10  103.03    4.36
  -6   7 -10  100.31    4.50
  -1  -6 -10  107.72    4.32
  -1  -6 -10  112.46    4.90
  -1  -6 -10  111.04    4.01
   7  -1 -10  105.20    4.71
   1   6  10  108.77    4.64
  -7   1  10   98.56    4.33
  -7   1  10  111.67    4.24
  -7   1  10  104.25    4.36
   6  -7  10  111.73    4.19
  10  -4 -10   91.50    4.59
  -4  -6 -10   97.76    4.25
  -6  10 -10   90.07    4.24
  -4  -6 -10   88.80    4.15
   4   6  10   85.80    4.39
 -10   4  10   88.73    4.23
   6 -10  10   92.52    3.89
 -10   4  10   93.90    4.17
  -7  -6 -10  127.30    5.55
  -6  13 -10  120.63    5.35
   7   6  10  114.71    5.65
 -13   7  10  125.56    5.25
 -13   7  10  123.36    5.50
  10  -7 -10    4.38    1.25
  -3  10 -10    3.74    0.86
  -7  -3 -10    2.60    1.06
  -7  -3 -10    2.19    0.95
  -7  -3 -10    3.63    1.09
 -10   7  10    4.21    0.98
   7   3  10    4.87    1.27
   3 -10  10    3.45    1.01
 -10   7  10    3.25    1.04
   0   7 -10    1.46    0.66
   7  -7 -10   -0.20    0.69
  -7   0 -10    1.95    0.79
  -7   0 -10    1.55    0.91
   0  -7  10    1.00    0.62
   0  -7  10    0.28    0.48
  -7   7  10    0.74    0.62
   7   0  10    2.67    0.96
  -7   7  10    0.60    0.46
   0  -7  10    0.42    0.63
   4  -7 -10  138.31    5.67
   3   4 -10  133.58    5.14
   4  -7 -10  142.34    5.08
  -7   3 -10  137.70    5.57
  -7   3 -10  139.58    5.53
  -4   7  10  134.42    5.39
  -3  -4  10  132.37    5.02
  -3  -4  10  136.31    5.01
  -3  -4  10  131.66    5.31
  -4   7  10  138.72    4.87
  -3  -4  10  137.68    5.04
   6   1 -10   61.20    3.16
  -7   6 -10   58.15    3.08
   1  -7 -10   60.04    3.32
   1  -7 -10   60.36    2.66
  -7   6 -10   58.25    3.05
   1  -7 -10   60.11    2.76
  -6  -1  10   62.35    2.87
   7  -6  10   60.24    2.67
  -6  -1  10   60.00    2.88
  -1   7  10   54.86    3.05
  -6  -1  10   61.87    2.92
  -6  -1  10   60.56    2.96
  -2  -7 -10   17.93    1.64
   9  -2 -10   17.51    1.85
  -7   9 -10   16.79    1.75
  -2  -7 -10   17.73    1.91
  -2  -7 -10   18.08    1.39
  -7   9 -10   15.81    2.53
   2   7  10   15.30    1.74
  -9   2  10   19.44    1.71
  -9   2  10   17.00    1.65
  -9   2  10   17.47    1.42
  -7  12 -10   39.02    2.74
  -5  -7 -10   42.17    2.74
   5   7  10   40.49    2.94
 -12   5  10   44.19    2.88
 -12   5  10   42.88    2.75
  -8  -7 -10   41.50    2.91
  -7  15 -10   39.85    2.82
   8   7  10   38.56    3.11
 -15   8  10   37.32    2.62
 -15   8  10   44.64    2.90
  -8  -4 -10   51.76    3.13
  -8  -4 -10   50.84    3.20
  -4  12 -10   49.09    2.74
 -12   8  10   49.77    3.02
   4 -12  10   51.53    3.04
   8   4  10   47.01    3.17
 -12   8  10   46.07    2.75
   9  -8 -10  172.91    6.97
  -8  -1 -10  165.80    6.58
  -8  -1 -10  164.81    6.63
  -8  -1 -10  172.18    6.87
   8   1  10  166.92    6.90
  -9   8  10  163.38    6.38
   1  -9  10  160.98    6.56
  -8   2 -10   97.83    4.43
  -8   2 -10   95.02    4.54
   6  -8 -10  101.87    4.67
  -2  -6  10   98.79    3.98
  -2  -6  10   89.99    3.75
  -6   8  10  100.35    3.98
  -6   8  10  102.72    4.39
  -2  -6  10   95.30    4.35
  -2  -6  10   99.69    3.98
   3  -8 -10    3.16    0.76
   3  -8 -10    3.04    1.02
  -8   5 -10    6.25    1.27
  -8   5 -10    4.63    1.06
   5   3 -10    2.72    0.82
   3  -8 -10    3.14    0.81
  -5  -3  10    3.37    0.83
  -3   8  10    3.46    0.61
  -5  -3  10    2.85    0.74
  -5  -3  10    2.70    0.82
  -3   8  10    3.33    0.93
  -5  -3  10    3.72    0.84
   8  -5  10    5.40    1.18
  -8   8 -10   30.44    2.36
   0  -8 -10   32.20    1.96
   0  -8 -10   33.91    2.55
   8   0 -10   32.72    2.47
  -8   8 -10   32.03    2.23
  -8   0  10   34.67    2.18
   0   8  10   33.56    2.42
  -8   0  10   33.47    2.07
  -8   0  10   36.13    2.27
  -3  -8 -10  110.12    4.80
  -8  11 -10  111.42    5.10
 -11   3  10  106.73    4.89
 -11   3  10  102.80    4.79
   3   8  10  109.84    5.15
  -6  -8 -10    2.89    1.15
  -8  14 -10    1.31    0.93
   6   8  10    2.21    1.15
 -14   6  10    2.91    1.10
 -14   6  10    0.35    0.89
  -5  14 -10   24.59    2.03
  -9  -5 -10   22.71    2.18
   9   5  10   21.45    2.27
 -14   9  10   26.37    2.23
  -9  -2 -10   36.38    3.64
  -9  -2 -10   37.59    2.74
  -9  -2 -10   40.27    2.87
   2 -11  10   39.59    2.73
   9   2  10   36.52    2.78
 -11   9  10   37.58    2.55
   8  -9 -10   67.37    3.74
  -9   1 -10   64.98    3.70
  -9   1 -10   64.14    3.39
  -9   1 -10   71.09    3.58
  -1  -8  10   67.81    3.17
  -1  -8  10   57.12    3.36
  -1  -8  10   61.56    3.05
  -8   9  10   67.72    3.24
   4   5 -10  105.20    4.42
  -9   4 -10  102.56    4.73
  -9   4 -10  105.44    4.40
  -9   4 -10  105.09    4.84
   5  -9 -10  105.45    4.89
   5  -9 -10  105.62    4.39
  -4  -5  10  100.87    4.55
  -4  -5  10  102.36    4.15
  -4  -5  10  105.48    4.39
  -4  -5  10  107.68    4.24
  -5   9  10  106.88    4.74
  -5   9  10  106.55    4.06
   7   2 -10  185.48    7.31
  -9   7 -10  183.24    7.33
  -9   7 -10  189.07    7.20
   2  -9 -10  187.55    7.47
   2  -9 -10  197.21    6.83
  -2   9  10  192.10    7.36
  -7  -2  10  187.45    7.04
  -7  -2  10  171.90    6.85
  -7  -2  10  182.44    6.73
  -7  -2  10  190.37    6.96
  -1  -9 -10    6.02    1.02
  -9  10 -10    4.73    1.22
  -1  -9 -10    6.74    1.62
 -10   1  10    4.38    1.14
 -10   1  10    5.75    1.21
 -10   1  10    4.23    1.07
   1   9  10    6.64    1.41
  -9  13 -10    1.50    1.04
  -4  -9 -10    5.31    1.25
   4   9  10    6.62    1.55
 -13   4  10    1.86    0.94
 -13   4  10    1.31    0.94
  -9  16 -10   44.50    3.25
  -7  -9 -10   48.15    3.09
 -16   7  10   45.94    2.99
   7   9  10   44.23    3.38
 -16   7  10   54.94    3.23
 -10  -6 -10   80.54    4.28
  10   6  10   77.35    4.55
 -16  10  10   79.21    4.17
 -10  -3 -10   64.41    3.70
 -10  -3 -10   61.21    3.68
   3 -13  10   59.02    3.58
 -13  10  10   62.00    3.50
  10   3  10   58.52    3.75
 -10   0 -10   41.25    3.09
 -10   0 -10   44.53    2.87
 -10   0 -10   38.25    2.70
   0 -10  10   43.24    2.57
   0 -10  10   37.17    2.75
 -10  10  10   40.33    2.60
 -10   3 -10    2.54    1.19
   7 -10 -10   -0.16    0.91
 -10   3 -10    1.80    0.91
 -10   3 -10    2.58    0.97
  -3  -7  10   -0.20    0.54
  -7  10  10    0.61    0.60
  -3  -7  10    0.71    0.70
  -3  -7  10   -0.43    0.64
  -7  10  10    1.09    0.82
  -3  -7  10    0.83    0.62
   4 -10 -10   65.67    3.79
 -10   6 -10   66.36    3.69
 -10   6 -10   65.82    3.66
   4 -10 -10   68.14    3.28
 -10   6 -10   65.63    3.10
   6   4 -10   64.50    3.50
  -6  -4  10   64.69    3.37
  -4  10  10   66.69    3.65
  -6  -4  10   69.28    3.47
  -6  -4  10   68.57    3.12
  -6  -4  10   66.26    3.25
   1 -10 -10   53.37    3.39
   1 -10 -10   51.93    2.86
 -10   9 -10   55.36    3.36
   9   1 -10   47.77    3.62
 -10   9 -10   53.27    3.05
  -1  10  10   52.70    3.28
  -9  -1  10   55.12    3.11
  -9  -1  10   58.58    3.02
  -9  -1  10   55.72    2.91
 -10  12 -10  106.32    5.19
  -2 -10 -10  101.90    4.50
 -12   2  10   99.07    4.67
 -12   2  10   98.26    4.81
   2  10  10  104.75    5.13
 -10  15 -10   43.01    3.25
 -15   5  10   42.94    2.97
   5  10  10   42.93    3.29
 -15   5  10   47.62    3.01
 -11  -4 -10   10.03    1.74
 -15  11  10   11.75    1.84
 -11  -1 -10   72.84    4.24
 -11  -1 -10   72.93    3.99
   1 -12  10   68.73    4.05
 -12  11  10   74.86    3.84
 -11   2 -10  170.97    7.26
 -11   2 -10  169.47    6.94
 -11   2 -10  172.21    6.78
  -9  11  10  157.27    6.37
  -2  -9  10  160.65    6.91
  -2  -9  10  165.28    6.58
  -9  11  10  179.46    7.97
   6 -11 -10   -0.34    0.84
   6 -11 -10    0.41    0.83
 -11   5 -10    1.53    1.15
 -11   5 -10    1.95    0.97
 -11   5 -10    2.91    0.93
  -5  -6  10    0.42    0.81
  -5  -6  10    0.74    0.66
  -5  -6  10    1.18    0.79
  -6  11  10    1.43    0.98
  -6  11  10    1.11    0.60
  -5  -6  10    0.49    0.62
 -11   8 -10   37.80    2.65
   3 -11 -10   33.31    2.32
 -11   8 -10   41.69    2.86
   3 -11 -10   38.58    2.91
  -8  -3  10   34.65    2.14
  -8  -3  10   36.04    2.46
  -8  -3  10   32.41    2.52
  -3  11  10   36.98    2.74
  -8  -3  10   38.15    2.54
 -11  11 -10   28.17    2.48
   0 -11 -10   27.45    2.07
 -11   0  10   26.05    2.02
 -11   0  10   28.03    2.32
   0  11  10   27.87    2.45
 -11  14 -10   36.99    3.02
   3  11  10   36.25    3.01
 -14   3  10   33.45    2.49
 -14   3  10   37.01    2.86
 -12  -2 -10   51.74    3.44
 -12  -2 -10   44.53    3.24
 -14  12  10   50.90    3.20
   2 -14  10   44.98    3.44
 -12   1 -10   38.89    3.11
 -12   1 -10   32.06    2.56
  -1 -11  10   37.82    2.92
  -1 -11  10   38.41    2.64
 -11  12  10   34.90    2.48
 -12   4 -10   34.26    2.64
 -12   4 -10   30.31    2.71
 -12   4 -10   32.88    2.44
   8 -12 -10   36.14    2.68
  -8  12  10   40.81    2.86
  -4  -8  10   35.84    2.53
  -4  -8  10   32.68    2.11
  -8  12  10   32.73    2.14
  -4  -8  10   35.62    2.73
   5 -12 -10  137.37    5.77
 -12   7 -10  138.71    6.23
 -12   7 -10  135.42    6.14
  -7  -5  10  136.49    5.90
  -7  -5  10  140.96    5.35
  -5  12  10  154.98    6.45
  -7  -5  10  140.10    5.76
  -7  -5  10  134.43    5.96
 -12  10 -10   73.12    3.83
 -12  10 -10   74.86    4.24
   2 -12 -10   72.17    3.69
 -10  -2  10   75.19    3.52
  -2  12  10   79.12    4.36
 -10  -2  10   72.58    3.76
 -10  -2  10   70.08    3.89
  -1 -12 -10   32.77    2.34
 -12  13 -10   27.67    2.68
 -13   1  10   28.83    2.52
 -13   1  10   22.71    2.16
   1  12  10   29.76    2.73
 -12  16 -10    1.11    1.36
   4  12  10    1.12    1.31
 -16   4  10   -0.62    1.11
 -13   0 -10   13.10    2.16
 -13   0 -10   11.87    1.88
 -13  13  10   15.37    2.06
   0 -13  10   11.38    2.22
  10 -13 -10   13.29    1.96
 -13   3 -10   17.16    2.40
 -13   3 -10   15.42    1.91
 -10  13  10   17.52    1.77
  -3 -10  10   14.83    1.95
  -3 -10  10   14.25    2.11
 -13   6 -10   75.86    4.21
 -13   6 -10   72.43    4.30
   7 -13 -10   80.34    4.06
 -13   6 -10   78.46    3.68
  -6  -7  10   73.12    4.17
  -6  -7  10   72.58    3.68
  -6  -7  10   75.52    4.04
  -7  13  10   77.01    4.38
   4 -13 -10   21.95    1.95
 -13   9 -10   19.86    2.24
 -13   9 -10   16.73    1.99
  -9  -4  10   19.83    2.12
  -9  -4  10   19.77    1.98
  -9  -4  10   18.76    2.08
  -4  13  10   21.59    2.27
   1 -13 -10   65.45    3.52
 -13  12 -10   56.70    3.86
  -1  13  10   58.16    3.85
 -12  -1  10   62.27    3.78
 -13  15 -10   89.68    5.09
 -15   2  10   93.48    4.82
 -14  -1 -10   16.68    2.18
 -15  14  10   20.23    2.48
 -14   2 -10   10.95    2.08
 -14   2 -10    9.86    1.72
 -12  14  10   10.58    1.62
  -2 -12  10    7.90    1.74
  -2 -12  10    5.93    1.88
 -14   5 -10   39.78    2.61
 -14   5 -10   38.53    2.97
   9 -14 -10   41.68    2.99
 -14   5 -10   41.81    3.21
  -5  -9  10   36.65    2.90
  -9  14  10   42.20    2.86
  -5  -9  10   37.01    3.12
  -9  14  10   42.54    3.22
 -14   8 -10    2.69    1.23
 -14   8 -10    4.19    1.33
   6 -14 -10    5.37    1.36
  -6  14  10    2.36    1.27
  -8  -6  10    3.54    1.27
  -8  -6  10    4.27    1.43
  -8  -6  10    2.40    1.07
   3 -14 -10   47.55    3.03
 -14  11 -10   46.24    3.41
  -3  14  10   44.84    3.36
 -11  -3  10   43.02    3.08
 -14  14 -10   23.47    2.70
   0 -14 -10   26.73    2.29
 -14   0  10   25.01    2.62
   0  14  10   22.80    2.60
 -15   1 -10   63.61    4.51
  14 -15 -10   63.33    4.75
 -15   1 -10   58.82    4.10
 -14  15  10   63.93    4.37
  11 -15 -10    5.74    1.68
 -15   4 -10    7.79    1.88
 -15   4 -10    6.92    1.36
  -4 -11  10    6.16    1.60
 -11  15  10    8.06    1.40
 -15   7 -10    5.13    1.36
   8 -15 -10    5.87    1.54
 -15   7 -10    4.49    1.56
  -7  -8  10    3.24    1.50
  -7  -8  10    2.04    1.30
  -8  15  10    5.19    1.57
 -15  10 -10   40.92    2.94
   5 -15 -10   34.84    2.69
 -15  10 -10   38.34    3.02
  -5  15  10   37.30    3.17
 -10  -5  10   33.99    2.82
 -10  -5  10   34.29    2.94
 -15  13 -10   10.44    2.00
   2 -15 -10    9.94    1.64
 -13  -2  10    9.77    1.95
  -2  15  10    9.13    1.95
  10 -16 -10   97.50    5.21
 -16   6 -10  105.81    5.40
  -6 -10  10  102.62    5.22
 -10  16  10  107.27    5.64
   7 -16 -10   11.06    1.89
 -16   9 -10   12.23    1.99
 -16   9 -10    9.87    1.87
  -9  -7  10    9.24    1.93
  -7  16  10   12.01    2.29
 -16  12 -10   17.00    2.20
   4 -16 -10   14.42    2.02
  -4  16  10   15.67    2.33
 -12  -4  10   13.73    1.98
   1   0 -11    6.06    0.99
  -1   1 -11    7.88    1.10
  -1   1 -11    6.03    0.96
   0  -1 -11    7.70    1.09
   1   0 -11    6.89    1.06
   0  -1 -11   12.14    1.35
   0   1  11    7.72    0.77
   0   1  11    7.46    0.91
   1  -1  11    6.26    1.03
  -1   0  11    8.89    0.89
   1  -1  11    8.57    0.83
  -1   0  11    7.54    1.08
   2  -2 -11    3.15    0.84
   0   2 -11    4.07    0.83
  -2   0 -11    3.08    0.80
   0   2 -11    3.82    0.81
  -2   0 -11    3.09    0.83
   0  -2  11    3.09    0.77
   2   0  11    4.22    0.85
  -2   2  11    2.94    0.75
   2   0  11    3.74    0.59
  -2   2  11    5.43    0.74
   0  -2  11    4.06    0.72
  -1  -2 -11  283.45    9.94
  -1  -2 -11  290.93    9.72
  -2   3 -11  284.19    9.65
  -2   3 -11  291.47    9.49
   3  -1 -11  286.88    9.84
  -3   1  11  287.78    9.66
   1   2  11  300.73    9.14
   2  -3  11  291.31    9.39
   2  -3  11  291.29    9.79
  -3   1  11  287.11    9.46
   1   2  11  302.21    9.86
   4  -3 -11   37.25    2.37
  -1   4 -11   40.69    1.98
  -1   4 -11   41.43    2.06
  -3  -1 -11   43.98    2.50
  -1   4 -11   40.49    2.18
  -3  -1 -11   37.05    2.27
  -4   3  11   41.30    2.08
   3   1  11   41.07    2.36
   1  -4  11   43.82    2.35
   1  -4  11   41.62    2.09
  -4   3  11   41.67    2.19
   3   1  11   40.97    1.75
  -3   2 -11   27.29    1.76
   1  -3 -11   28.09    2.00
   1  -3 -11   28.04    1.77
   2   1 -11   26.02    1.73
  -3   2 -11   30.35    1.89
   3  -2  11   27.52    1.48
  -1   3  11   26.74    1.42
  -2  -1  11   27.23    1.61
  -2  -1  11   26.19    1.72
   3  -2  11   27.27    1.83
  -1   3  11   27.32    1.77
   5  -2 -11   76.36    3.58
  -2  -3 -11   73.75    3.66
  -3   5 -11   74.43    3.24
  -3   5 -11   73.61    3.32
  -2  -3 -11   75.21    3.42
   3  -5  11   75.62    3.36
  -5   2  11   73.57    3.18
  -5   2  11   71.67    3.23
   2   3  11   76.97    3.56
   3  -5  11   73.26    3.13
  -5   2  11   76.89    3.27
  -4  -2 -11   55.20    2.97
  -4  -2 -11   53.23    3.07
   6  -4 -11   54.79    3.05
  -2   6 -11   54.71    2.56
  -2   6 -11   54.33    2.67
   2  -6  11   57.46    2.69
  -6   4  11   57.49    2.74
   2  -6  11   54.77    2.85
  -6   4  11   57.84    2.76
  -6   4  11   57.85    2.63
   4   2  11   55.50    3.03
  -4   1 -11   17.33    1.52
  -4   1 -11   16.11    1.47
   1   3 -11   13.35    1.23
   3  -4 -11   12.90    1.45
   4  -1  11   14.60    1.00
  -3   4  11   13.29    1.19
  -1  -3  11   14.60    1.32
  -1  -3  11   11.40    1.11
  -3   4  11   12.58    1.04
   4  -1  11   16.15    1.45
   0  -4 -11   70.69    3.13
   0  -4 -11   67.15    3.44
  -4   4 -11   66.75    3.16
  -4   4 -11   65.55    2.84
   4   0 -11   68.23    3.24
  -4   4 -11   68.43    3.14
  -4   0  11   67.53    3.00
   0   4  11   72.67    3.29
  -4   0  11   66.86    3.05
  -4   0  11   66.76    3.01
   0   4  11   69.37    2.60
   4  -4  11   71.99    2.92
   4  -4  11   72.70    3.20
   7  -3 -11   11.91    1.65
  -3  -4 -11    8.81    1.50
  -4   7 -11    8.91    1.23
  -4   7 -11   11.20    1.25
  -3  -4 -11   10.39    1.45
   3   4  11    9.94    1.48
  -7   3  11   10.59    1.09
  -7   3  11    9.94    1.34
  -7   3  11   11.48    1.27
   4  -7  11   11.00    1.27
   8  -5 -11   56.66    3.29
  -5  -3 -11   54.61    3.12
  -3   8 -11   55.98    2.74
  -8   5  11   55.55    2.55
  -8   5  11   55.38    2.84
   5   3  11   54.73    3.17
  -8   5  11   54.59    2.91
   3  -8  11   56.03    2.97
   0   5 -11   40.64    1.87
   0   5 -11   41.80    2.18
  -5   0 -11   36.28    2.41
   5  -5 -11   41.50    2.58
  -5   0 -11   41.06    2.46
   0  -5  11   36.47    2.08
   5   0  11   35.96    2.37
  -5   5  11   41.59    2.11
   0  -5  11   38.58    2.33
  -5   5  11   40.12    2.13
  -5   3 -11   11.40    1.48
  -5   3 -11   11.32    1.22
   2  -5 -11    9.04    0.88
   3   2 -11   10.39    1.13
  -5   3 -11    9.71    1.09
   2  -5 -11    9.03    1.37
   2  -5 -11   10.28    1.14
  -3  -2  11   11.61    1.12
   5  -3  11    9.65    1.23
  -2   5  11    8.82    1.10
  -2   5  11    9.64    0.83
  -3  -2  11    9.37    1.03
  -3  -2  11    7.72    1.12
  -1  -5 -11   63.53    3.05
   6  -1 -11   64.20    3.33
  -5   6 -11   62.39    3.11
  -5   6 -11   62.43    3.12
  -1  -5 -11   66.61    3.51
  -6   1  11   62.86    3.04
   5  -6  11   63.31    2.98
  -6   1  11   67.44    3.01
  -6   1  11   68.39    3.13
   1   5  11   66.76    3.29
  -4  -5 -11   16.25    1.75
  -5   9 -11   12.89    1.45
  -4  -5 -11   14.22    1.80
   9  -4 -11   14.64    1.77
  -9   4  11   16.16    1.63
   4   5  11   16.87    1.73
   5  -9  11   11.98    1.36
  -9   4  11   13.17    1.48
  -6  -4 -11   43.76    2.73
  10  -6 -11   39.27    2.90
  -6  -4 -11   42.59    2.86
  -4  10 -11   44.10    2.47
   4 -10  11   42.93    2.61
   6   4  11   38.05    2.75
 -10   6  11   43.03    2.58
 -10   6  11   42.77    2.70
   7  -6 -11    0.61    0.73
  -1   7 -11    1.83    0.58
  -1   7 -11    0.11    0.54
  -6  -1 -11    0.96    0.98
   6   1  11    2.14    0.89
  -7   6  11    1.51    0.59
   1  -7  11    0.04    0.60
  -7   6  11    1.87    0.75
   1  -7  11    4.60    0.98
   2   4 -11  139.26    5.23
  -6   2 -11  138.06    5.66
   4  -6 -11  142.87    5.84
   4  -6 -11  141.24    5.29
  -6   2 -11  130.89    5.52
  -2  -4  11  144.11    5.01
  -2  -4  11  138.98    5.50
  -4   6  11  140.22    5.02
  -4   6  11  146.26    5.51
  -2  -4  11  137.00    5.18
  -2  -4  11  146.61    5.18
  -6   5 -11    2.46    0.78
   1  -6 -11    0.67    0.75
  -6   5 -11    2.21    0.93
   1  -6 -11    1.96    0.72
   1  -6 -11    1.43    0.49
   5   1 -11    1.10    0.67
  -5  -1  11    1.06    0.62
  -1   6  11    2.24    0.76
  -5  -1  11    2.40    0.73
  -5  -1  11    1.81    0.69
   6  -5  11    1.95    0.64
  -6   8 -11   11.26    1.45
  -2  -6 -11    8.43    1.51
   8  -2 -11    8.30    1.48
  -2  -6 -11    9.46    1.39
  -6   8 -11    7.30    1.25
   6  -8  11    7.62    1.09
  -8   2  11    7.66    1.24
  -8   2  11    6.57    1.21
  -8   2  11    8.53    1.13
   2   6  11    8.40    1.39
  -5  -6 -11   44.76    2.80
  -5  -6 -11   41.86    2.73
  -6  11 -11   40.84    2.66
 -11   5  11   42.03    2.78
   5   6  11   39.83    2.87
 -11   5  11   42.53    2.67
  -7  -5 -11   22.27    2.13
  -5  12 -11   16.96    1.71
  -7  -5 -11   18.44    2.00
 -12   7  11   17.76    1.82
 -12   7  11   19.60    1.93
   5 -12  11   18.28    1.84
   7   5  11   16.86    2.04
  -7  -2 -11   32.20    2.31
  -2   9 -11   28.52    1.76
  -7  -2 -11   33.05    2.52
   9  -7 -11   28.91    2.46
  -7  -2 -11   30.05    2.33
   2  -9  11   32.79    2.36
  -9   7  11   28.20    2.12
   7   2  11   30.29    2.40
  -9   7  11   30.38    2.04
   6  -7 -11   32.87    2.52
   1   6 -11   33.53    2.05
  -7   1 -11   33.90    2.36
  -7   1 -11   36.04    2.55
  -6   7  11   38.74    2.14
  -1  -6  11   38.08    2.13
  -1  -6  11   35.66    2.35
  -6   7  11   35.04    2.04
   7  -1  11   40.53    2.59
   3  -7 -11   36.68    2.55
  -7   4 -11   36.12    2.36
   3  -7 -11   37.02    1.97
   4   3 -11   33.72    2.20
  -7   4 -11   38.71    2.51
   3  -7 -11   39.43    2.14
  -4  -3  11   34.45    2.08
  -4  -3  11   35.95    2.05
  -3   7  11   36.74    1.80
   7  -4  11   40.14    2.18
  -4  -3  11   31.97    2.00
  -4  -3  11   34.64    2.24
  -3   7  11   37.58    2.33
  -7   7 -11   53.60    3.03
   7   0 -11   50.05    3.08
   0  -7 -11   51.55    2.72
   0  -7 -11   54.03    3.25
  -7   7 -11   55.57    2.97
  -7   0  11   56.85    2.88
  -7   0  11   54.58    2.74
   7  -7  11   52.46    2.58
  -7   0  11   52.16    2.80
   0   7  11   56.86    3.10
  -7  10 -11   26.51    2.22
 -10   3  11   28.49    2.22
   3   7  11   28.75    2.35
 -10   3  11   26.71    2.26
  -6  -7 -11   12.62    1.83
  -7  13 -11    9.49    1.55
   6   7  11   10.50    1.88
 -13   6  11   11.18    1.75
 -13   6  11    8.37    1.44
  -8  -6 -11    2.96    1.19
  -6  14 -11    4.10    1.20
 -14   8  11    3.87    1.13
   8   6  11    5.20    1.48
 -14   8  11    5.25    1.37
  -8  -3 -11  115.12    5.26
  -8  -3 -11  124.16    5.51
  -8  -3 -11  116.64    5.27
   8   3  11  110.57    5.46
 -11   8  11  116.01    4.88
 -11   8  11  115.92    5.16
   3 -11  11  115.87    5.19
  -8   0 -11    3.47    1.07
   8  -8 -11    3.45    1.24
  -8   0 -11    4.50    1.12
  -8   0 -11    2.63    1.18
  -8   8  11    3.70    0.97
   0  -8  11    3.23    1.08
   8   0  11    4.86    1.28
   0  -8  11    4.66    1.00
  -8   3 -11   63.44    3.44
  -8   3 -11   66.87    3.62
   5  -8 -11   69.23    3.72
   5  -8 -11   70.57    3.12
  -3  -5  11   66.44    3.05
  -3  -5  11   64.67    2.97
   8  -3  11   68.52    3.22
  -5   8  11   65.60    3.40
  -5   8  11   65.46    2.90
  -3  -5  11   58.55    3.27
  -3  -5  11   70.57    3.12
   2  -8 -11   16.69    1.89
   2  -8 -11   16.72    1.35
   6   2 -11   17.93    1.73
   2  -8 -11   16.78    1.46
  -8   6 -11   25.21    2.03
  -8   6 -11   16.31    1.69
  -6  -2  11   18.83    1.62
  -2   8  11   14.33    1.63
  -6  -2  11   15.73    1.48
  -6  -2  11   21.86    1.69
  -6  -2  11   17.19    1.56
  -8   9 -11   41.54    2.59
   9  -1 -11   39.17    2.90
  -1  -8 -11   42.39    3.04
  -8   9 -11   39.05    2.76
  -9   1  11   45.89    2.46
   1   8  11   43.93    2.91
  -9   1  11   40.85    2.62
  -9   1  11   43.78    2.67
  -4  -8 -11    1.08    0.84
  -8  12 -11    0.54    0.88
   4   8  11    0.84    0.96
 -12   4  11    0.31    0.84
 -12   4  11    0.38    0.81
  -7  -8 -11   35.71    2.70
  -8  15 -11   33.46    2.72
 -15   7  11   33.03    2.55
 -15   7  11   39.85    2.76
   7   8  11   33.44    2.92
  -9  -7 -11    4.30    1.42
 -16   9  11    4.60    1.39
   9   7  11    4.24    1.61
  -9  -4 -11    1.48    0.97
  -9  -4 -11    1.33    1.01
 -13   9  11    1.22    0.91
 -13   9  11   -1.67    0.97
   9   4  11    0.92    1.03
   4 -13  11    1.22    1.07
  -9  -1 -11   17.57    2.12
  -9  -1 -11   14.45    1.92
  -9  -1 -11   12.66    1.62
   1 -10  11   15.37    1.96
   9   1  11   15.02    2.14
 -10   9  11   14.85    1.76
  -9   2 -11   99.59    4.67
  -9   2 -11   98.12    4.85
   7  -9 -11   95.07    4.82
  -9   2 -11   99.75    4.47
  -2  -7  11   93.97    4.53
  -7   9  11   96.33    4.10
  -7   9  11  102.28    4.60
  -2  -7  11   97.55    4.10
  -2  -7  11  100.62    4.15
  -2  -7  11   93.64    3.89
  -9   5 -11   91.15    3.94
  -9   5 -11   93.17    4.47
   4  -9 -11   95.47    4.64
   5   4 -11   89.94    4.21
   4  -9 -11   90.31    3.96
  -9   5 -11   90.20    4.41
  -4   9  11   94.90    3.79
  -5  -4  11   94.66    4.02
  -5  -4  11   89.88    4.20
  -5  -4  11   92.66    4.04
  -4   9  11   87.02    4.35
  -5  -4  11   94.21    3.93
  -9   8 -11   25.66    2.19
   8   1 -11   23.40    2.14
  -9   8 -11   19.06    2.06
   1  -9 -11   26.28    1.83
   1  -9 -11   25.17    2.30
  -8  -1  11   26.77    1.93
  -1   9  11   24.95    2.21
  -8  -1  11   26.00    1.96
  -8  -1  11   24.82    1.98
  -2  -9 -11   26.55    2.09
  -9  11 -11   22.99    2.26
 -11   2  11   18.84    1.92
   2   9  11   23.91    2.32
 -11   2  11   23.79    2.11
  -5  -9 -11   10.87    1.78
  -9  14 -11   13.06    2.00
   5   9  11   10.59    1.96
 -14   5  11    9.91    1.74
 -14   5  11   11.19    1.77
 -10  -5 -11    7.50    1.64
  10   5  11    6.68    1.71
 -15  10  11   10.14    1.75
 -10  -2 -11    0.62    0.98
 -10  -2 -11    1.68    1.09
   2 -12  11    0.94    0.98
  10   2  11    1.33    1.03
 -12  10  11    2.47    1.03
 -10   1 -11    8.43    1.45
 -10   1 -11    6.90    1.58
 -10   1 -11    7.51    1.46
  -1  -9  11    8.25    1.54
  -9  10  11    7.86    1.31
 -10   4 -11   37.61    2.71
   6 -10 -11   35.23    2.86
 -10   4 -11   34.90    2.80
   6 -10 -11   33.24    2.35
 -10   4 -11   34.06    2.35
  -6  10  11   38.04    2.71
  -6  10  11   37.12    2.09
  -4  -6  11   35.82    2.54
  -4  -6  11   40.66    2.45
  -4  -6  11   37.14    2.22
  -4  -6  11   35.82    2.19
 -10   7 -11    9.68    1.64
 -10   7 -11   10.60    1.70
   7   3 -11   11.29    1.69
   3 -10 -11    8.15    1.63
   3 -10 -11   10.18    1.38
  -3  10  11    8.75    1.56
  -7  -3  11    8.46    1.37
  -7  -3  11    9.59    1.33
  -7  -3  11    8.60    1.37
  -7  -3  11   10.20    1.55
   0 -10 -11  118.97    4.79
 -10  10 -11  109.69    5.39
 -10   0  11  112.93    5.16
 -10   0  11  119.28    4.90
 -10   0  11  110.61    4.93
   0  10  11  112.79    5.44
 -10  13 -11    2.34    1.20
 -13   3  11    1.93    1.04
 -13   3  11    0.87    0.92
   3  10  11    1.50    1.15
 -10  16 -11   21.42    2.41
 -16   6  11   20.50    2.09
   6  10  11   22.05    2.54
 -16   6  11   20.39    2.11
 -11  -3 -11    1.60    1.17
 -11  -3 -11    0.72    1.02
   3 -14  11   -0.56    1.17
 -14  11  11    1.73    1.10
 -11   0 -11    3.61    1.17
 -11   0 -11    2.99    1.33
   0 -11  11    2.71    1.21
 -11  11  11    1.57    0.94
 -11   3 -11   14.72    2.22
 -11   3 -11   14.32    1.85
 -11   3 -11   16.65    1.81
  -8  11  11   14.03    1.44
  -3  -8  11   13.58    1.95
  -3  -8  11   12.46    1.52
  -3  -8  11   11.73    1.61
  -8  11  11   13.44    1.99
   5 -11 -11    3.03    1.01
 -11   6 -11    5.96    1.43
 -11   6 -11    5.38    1.07
 -11   6 -11    6.78    1.52
  -6  -5  11    5.99    1.11
  -6  -5  11    4.96    1.21
  -6  -5  11    5.39    1.21
  -5  11  11    4.65    1.29
  -6  -5  11    5.70    1.06
   2 -11 -11    5.32    1.09
 -11   9 -11    4.52    1.37
 -11   9 -11    4.84    1.27
  -2  11  11    4.93    1.35
  -9  -2  11    4.79    1.04
  -9  -2  11    4.48    1.13
  -9  -2  11    5.55    1.28
 -11  12 -11    7.37    1.62
   1  11  11    8.69    1.80
 -12   1  11    7.09    1.35
 -12   1  11    6.57    1.42
 -11  15 -11   41.85    3.26
   4  11  11   39.63    3.24
 -15   4  11   42.25    2.85
 -15   4  11   42.34    3.10
 -12  -1 -11    3.58    1.37
 -12  -1 -11    1.51    1.11
 -13  12  11    3.13    1.23
   1 -13  11    2.02    1.31
 -12   2 -11   13.42    2.13
 -12   2 -11   12.83    1.87
 -12   2 -11   12.98    1.92
 -10  12  11   12.49    1.65
  -2 -10  11   13.96    2.15
 -12   5 -11    1.08    1.00
 -12   5 -11    3.57    1.35
   7 -12 -11    1.26    0.92
 -12   5 -11    2.95    0.96
  -5  -7  11   -0.40    0.80
  -5  -7  11    0.05    0.61
  -5  -7  11    1.72    1.01
  -7  12  11    0.72    0.97
  -5  -7  11    0.37    0.68
   4 -12 -11   13.69    1.76
 -12   8 -11   12.14    1.87
 -12   8 -11   11.05    1.91
  -8  -4  11    8.56    1.54
  -8  -4  11   11.85    1.84
  -8  -4  11    9.97    1.56
  -4  12  11   12.54    2.03
  -8  -4  11    9.47    1.36
 -12  11 -11    2.74    1.25
   1 -12 -11    2.84    0.94
 -11  -1  11    0.03    0.88
  -1  12  11    0.56    0.97
 -11  -1  11    1.86    0.88
 -12  14 -11    1.65    1.29
   2  12  11    4.80    1.53
 -14   2  11    2.26    1.39
 -14   2  11    1.32    1.12
 -13  -2 -11    1.65    1.31
 -13  -2 -11    0.03    1.46
 -15  13  11    0.94    1.23
 -13   1 -11   81.17    4.36
 -13   1 -11   85.08    4.74
 -12  13  11   88.33    4.25
  -1 -12  11   77.94    4.71
   9 -13 -11   15.21    2.04
 -13   4 -11   18.38    1.85
 -13   4 -11   20.49    2.48
 -13   4 -11   19.20    2.16
  -4  -9  11   19.79    2.08
  -4  -9  11   19.17    2.50
  -9  13  11   23.01    1.84
 -13   7 -11   27.33    2.63
 -13   7 -11   21.78    2.26
   6 -13 -11   25.29    2.14
  -7  -6  11   19.99    2.25
  -7  -6  11   24.58    2.29
  -6  13  11   25.22    2.46
  -7  -6  11   22.91    2.07
   3 -13 -11    0.72    0.84
 -13  10 -11   -0.04    0.97
 -13  10 -11    1.76    1.01
 -10  -3  11    0.28    0.89
 -10  -3  11    0.61    0.88
  -3  13  11   -0.15    0.83
 -13  13 -11    1.31    1.17
   0  13  11    0.21    1.02
 -13   0  11   -0.15    0.95
 -14   0 -11    4.11    1.48
 -14   0 -11    4.24    1.38
 -14  14  11    5.22    1.45
 -14   3 -11   20.56    2.17
  11 -14 -11   24.36    2.56
 -14   3 -11   22.17    2.65
 -11  14  11   23.28    2.04
  -3 -11  11   21.98    2.84
 -14   6 -11   28.91    2.76
 -14   6 -11   28.59    2.62
   8 -14 -11   30.80    2.54
  -6  -8  11   28.81    2.55
  -6  -8  11   32.68    2.81
  -8  14  11   30.01    2.73
 -14   9 -11   75.67    4.38
 -14   9 -11   74.02    4.12
   5 -14 -11   74.11    3.95
  -9  -5  11   72.17    4.03
  -5  14  11   70.17    4.32
  -9  -5  11   75.86    4.28
  -9  -5  11   78.95    4.25
 -14  12 -11    1.46    1.27
   2 -14 -11    2.78    1.11
  -2  14  11    3.03    1.43
 -12  -2  11    1.96    1.19
 -15   2 -11   11.60    2.25
  13 -15 -11   12.28    2.38
 -15   2 -11   11.90    2.03
 -13  15  11   13.80    2.22
 -15   5 -11    2.84    1.04
 -15   5 -11    3.24    1.50
  10 -15 -11    4.47    1.39
  -5 -10  11    0.71    1.15
  -5 -10  11    2.45    1.42
 -15   8 -11   25.86    2.66
   7 -15 -11   24.49    2.35
 -15   8 -11   22.95    2.48
  -8  -7  11   22.65    2.48
  -8  -7  11   21.97    2.70
  -7  15  11   23.61    2.69
   4 -15 -11    1.82    1.03
 -15  11 -11    2.34    1.33
 -11  -4  11    0.14    1.09
  -4  15  11    0.87    1.19
   9 -16 -11    3.11    1.27
 -16   7 -11    6.14    1.79
  -9  16  11    3.82    1.66
  -7  -9  11    4.72    1.59
 -16  10 -11    6.42    1.70
   6 -16 -11    7.64    1.59
 -16  10 -11   10.19    1.87
 -10  -6  11    8.41    1.79
  -6  16  11    7.98    1.87
 -10  -6  11    5.75    1.90
   0   0 -12   90.14    3.84
   0   0 -12   89.81    3.94
   0   0  12   92.56    3.49
   0   0  12   91.74    3.99
  -1  -1 -12   83.15    3.79
  -1   2 -12   83.24    3.63
   2  -1 -12   84.63    3.82
  -1   2 -12   86.90    3.61
  -1  -1 -12   79.93    3.62
   1   1  12   87.40    3.67
  -2   1  12   80.70    3.64
   1   1  12   84.00    3.18
   1  -2  12   79.92    3.71
   1  -2  12   87.89    3.37
  -2   1  12   85.58    3.37
   1  -2 -12  263.41    9.41
   1   1 -12  282.08    9.26
   1   1 -12  273.27    9.18
   1  -2 -12  275.53    9.20
  -2   1 -12  262.55    9.19
  -2   1 -12  272.94    9.22
   2  -1  12  267.15    8.70
  -1  -1  12  261.81    8.84
  -1   2  12  280.65    8.74
  -1   2  12  262.69    9.30
  -1  -1  12  270.83    9.28
   2  -1  12  260.77    9.33
  -2  -2 -12   46.69    2.76
  -2  -2 -12   43.99    2.52
  -2   4 -12   43.92    2.25
  -2   4 -12   44.94    2.50
  -2   4 -12   46.87    2.34
   4  -2 -12   43.59    2.62
   2  -4  12   47.46    2.31
   2   2  12   50.46    1.99
  -4   2  12   47.32    2.35
  -4   2  12   41.20    2.34
   2  -4  12   45.04    2.57
   2   2  12   49.75    2.67
   0   3 -12   37.31    2.11
   0   3 -12   38.87    2.24
  -3   0 -12   37.13    2.27
  -3   0 -12   39.23    2.35
   3  -3 -12   35.29    2.36
   3   0  12   37.94    1.75
  -3   3  12   39.02    1.95
   0  -3  12   35.92    2.24
  -3   3  12   34.36    2.12
   3   0  12   39.73    2.32
   0  -3  12   35.91    1.98
   0  -3 -12    4.97    0.99
   3   0 -12    2.06    0.74
  -3   3 -12    3.29    0.89
   0  -3 -12    3.99    1.00
  -3   0  12    1.90    0.64
   0   3  12    2.70    0.53
  -3   0  12    3.21    0.77
   3  -3  12    3.43    0.70
  -3  -3 -12  200.14    7.37
  -3   6 -12  186.68    7.00
  -3  -3 -12  203.78    7.70
  -3   6 -12  199.51    7.15
   6  -3 -12  193.72    7.54
   3  -6  12  198.22    7.27
  -6   3  12  197.77    6.99
  -6   3  12  199.27    7.14
   3   3  12  199.80    7.53
  -6   3  12  198.71    7.17
   3  -6  12  199.63    7.02
  -1   5 -12   25.89    1.58
  -4  -1 -12   22.52    1.92
  -4  -1 -12   28.19    2.19
  -1   5 -12   23.15    1.77
   5  -4 -12   25.97    2.10
   4   1  12   26.99    2.08
  -5   4  12   23.27    1.69
   1  -5  12   26.98    1.74
   1  -5  12   26.68    1.94
  -5   4  12   27.33    1.79
   2  -4 -12  144.93    5.50
   2   2 -12  150.41    5.55
  -4   2 -12  145.39    5.51
   2  -4 -12  145.27    5.94
  -4   2 -12  133.12    5.57
  -2   4  12  156.08    5.64
  -2  -2  12  139.23    5.30
   4  -2  12  147.26    5.73
  -2   4  12  144.96    5.08
  -2  -2  12  140.11    5.56
   4  -2  12  150.45    5.12
  -4   5 -12  104.85    4.40
  -4   5 -12  105.75    4.37
  -1  -4 -12  106.95    4.81
  -1  -4 -12  107.83    4.45
   5  -1 -12  105.83    4.60
   4  -5  12  102.22    4.12
   4  -5  12  107.15    4.40
  -5   1  12  101.91    4.27
  -5   1  12  101.66    4.28
   1   4  12  105.07    4.57
  -5   1  12  107.65    4.32
  -4  -4 -12    2.47    1.07
   8  -4 -12    2.36    1.01
  -4   8 -12    1.18    0.77
  -4  -4 -12    2.59    1.03
  -4   8 -12    2.68    0.86
   4   4  12    1.90    0.95
  -8   4  12    1.95    0.84
  -8   4  12    1.21    0.58
   4  -8  12    0.87    0.68
  -8   4  12    2.32    0.85
  -2   7 -12   96.96    4.16
  -2   7 -12  101.03    4.06
  -5  -2 -12  102.54    4.66
   7  -5 -12  102.56    4.81
  -5  -2 -12  101.69    4.77
  -7   5  12   95.37    4.21
  -7   5  12  101.55    4.05
   2  -7  12   95.39    4.41
   5   2  12  105.59    4.72
   2  -7  12   96.43    4.18
   1   4 -12   67.73    3.06
  -5   1 -12   65.96    3.44
  -5   1 -12   69.17    3.34
   1   4 -12   71.60    3.24
   4  -5 -12   69.34    3.61
  -4   5  12   65.05    2.90
   5  -1  12   74.80    3.51
  -1  -4  12   62.63    3.00
  -4   5  12   65.68    3.19
  -1  -4  12   67.29    3.35
   1  -5 -12   17.52    1.82
   1  -5 -12   21.02    1.67
   4   1 -12   19.25    1.65
  -5   4 -12   17.16    1.67
  -5   4 -12   17.61    1.62
   5  -4  12   16.76    1.58
  -1   5  12   19.37    1.17
  -4  -1  12   19.31    1.52
  -1   5  12   21.73    1.77
  -4  -1  12   19.64    1.57
  -4  -1  12   19.32    1.52
  -5   7 -12    6.44    1.16
   7  -2 -12    6.35    1.31
  -2  -5 -12    7.38    1.33
  -2  -5 -12    7.12    1.41
  -5   7 -12    6.61    1.26
  -7   2  12    5.46    1.07
  -7   2  12    6.69    1.04
   2   5  12    7.33    1.40
   5  -7  12    6.76    1.12
  -7   2  12    6.85    1.21
  -5  10 -12  110.38    4.87
  -5  -5 -12  111.71    5.06
 -10   5  12  109.18    5.00
   5   5  12  114.14    5.32
 -10   5  12  121.85    5.02
   5 -10  12  107.66    4.79
  -3   9 -12   66.43    3.25
   9  -6 -12   72.20    4.09
  -6  -3 -12   72.29    3.91
  -9   6  12   68.19    3.51
   6   3  12   78.16    4.01
  -9   6  12   71.42    3.62
   3  -9  12   76.93    3.75
  -6   0 -12  274.09    9.78
   6  -6 -12  285.30   10.10
   0   6 -12  264.81    9.29
  -6   0 -12  258.71    9.77
  -6   6  12  273.65    9.26
   0  -6  12  275.44    9.75
   0  -6  12  265.70    9.28
  -6   6  12  278.93    9.27
   6   0  12  281.65    9.97
  -6   3 -12   94.90    4.37
   3  -6 -12   98.87    4.71
  -6   3 -12   98.38    4.47
   3   3 -12   92.37    4.13
   3  -6 -12   95.79    4.10
   3  -6 -12  102.13    4.73
  -3  -3  12  105.43    4.13
  -3   6  12  104.34    4.39
  -3   6  12  100.36    3.76
  -3  -3  12   98.17    4.09
   6  -3  12   94.27    4.21
  -3  -3  12  102.52    4.36
   0  -6 -12  112.27    5.10
  -6   6 -12  111.70    4.77
   0  -6 -12  116.77    4.57
   6   0 -12  109.21    4.84
  -6   6 -12  108.91    4.75
   0   6  12  112.07    4.83
  -6   0  12  100.94    4.45
   6  -6  12  109.69    4.45
  -6   0  12  101.11    4.46
  -6   0  12  105.48    4.47
  -3  -6 -12    7.97    1.40
  -3  -6 -12    6.57    1.45
   9  -3 -12    6.12    1.40
  -6   9 -12    4.53    1.13
   3   6  12   10.21    1.64
  -9   3  12    3.83    1.05
  -9   3  12    4.18    1.12
   6  -9  12    5.99    1.05
  -9   3  12    3.25    0.79
  -6  -6 -12    7.96    1.44
  -6  12 -12    8.81    1.44
 -12   6  12    8.19    1.47
 -12   6  12    9.47    1.63
   6   6  12   10.19    1.80
  -7  -4 -12   31.07    2.57
  -7  -4 -12   32.82    2.48
  -4  11 -12   28.47    2.07
  -7  -4 -12   33.03    2.47
   4 -11  12   27.11    2.28
 -11   7  12   31.64    2.35
 -11   7  12   34.46    2.54
   7   4  12   33.68    2.66
  -7  -1 -12   17.59    1.86
   8  -7 -12   17.45    2.04
  -7  -1 -12   17.62    1.99
   7   1  12   16.61    1.93
   1  -8  12   15.33    1.73
   1  -8  12   17.99    1.72
  -8   7  12   17.61    1.61
   5  -7 -12    0.10    0.81
  -7   2 -12    2.51    1.04
   2   5 -12    0.79    0.64
   5  -7 -12    0.84    0.65
  -2  -5  12    0.24    0.56
  -2  -5  12    0.35    0.60
  -2  -5  12   -0.11    0.57
  -5   7  12    1.26    0.57
   2  -7 -12  268.52    9.23
  -7   5 -12  274.75    9.69
  -7   5 -12  266.85    9.66
   2  -7 -12  268.59    9.95
   5   2 -12  273.48    9.59
  -2   7  12  263.56    9.57
  -5  -2  12  263.80    9.25
  -5  -2  12  270.23    9.27
   7  -5  12  270.38    9.21
  -5  -2  12  272.72    9.45
  -1  -7 -12  117.58    4.81
   8  -1 -12  112.50    5.26
  -1  -7 -12  114.93    5.39
  -7   8 -12  109.58    4.82
  -7   8 -12  112.17    5.08
   1   7  12  109.36    5.06
  -8   1  12  110.83    4.88
  -8   1  12  120.31    4.70
  -8   1  12  109.45    4.83
  -7  11 -12   69.10    3.79
  -4  -7 -12   67.54    3.66
   4   7  12   68.92    4.01
 -11   4  12   73.21    3.91
 -11   4  12   68.63    3.67
  -7  14 -12   28.29    2.40
  -7  -7 -12   35.23    2.71
 -14   7  12   27.51    2.36
   7   7  12   26.85    2.61
 -14   7  12   32.10    2.56
  -8  -5 -12   13.90    1.87
  -8  -5 -12   10.75    1.80
 -13   8  12   12.48    1.87
 -13   8  12   10.79    1.69
   8   5  12   12.79    1.93
  -8  -2 -12    5.49    1.33
  -8  -2 -12    3.48    1.17
  -8  -2 -12    1.85    1.14
   8   2  12    4.69    1.29
   2 -10  12    2.16    1.03
 -10   8  12    1.75    0.96
   7  -8 -12  107.09    5.04
  -8   1 -12   89.82    4.66
  -8   1 -12   96.62    4.62
  -1  -7  12   91.63    4.09
  -1  -7  12   87.16    4.45
  -7   8  12  100.70    4.15
  -7   8  12  100.60    4.06
   4  -8 -12    1.25    0.70
   4   4 -12    0.48    0.65
   4  -8 -12    0.56    0.59
  -8   4 -12    0.54    0.73
   4  -8 -12   -0.43    0.79
  -8   4 -12    1.10    0.99
  -4  -4  12    1.34    0.77
  -4   8  12    0.75    0.76
  -4  -4  12    0.13    0.60
  -4  -4  12    0.10    0.62
   8  -4  12    0.37    0.63
  -4  -4  12    2.40    0.80
  -4   8  12    0.38    0.44
  -8   7 -12   23.54    2.07
   1  -8 -12   24.69    2.29
  -8   7 -12   23.50    2.13
   7   1 -12   25.24    2.16
  -7  -1  12   24.93    1.92
  -1   8  12   26.29    2.14
  -7  -1  12   22.46    1.85
  -7  -1  12   21.14    1.82
  -8  10 -12   70.97    3.91
 -10   2  12   72.50    3.86
 -10   2  12   70.84    3.79
   2   8  12   72.05    4.01
  -8  13 -12  127.60    5.73
  -5  -8 -12  126.30    5.59
 -13   5  12  125.08    5.55
   5   8  12  120.50    5.96
 -13   5  12  125.22    5.68
  -9  -6 -12   41.03    2.98
 -15   9  12   36.91    2.78
   9   6  12   39.32    3.23
  -9  -3 -12   40.47    2.89
  -9  -3 -12   41.40    3.00
   3 -12  12   44.26    3.00
   9   3  12   41.18    3.08
 -12   9  12   36.53    2.69
  -9   0 -12   70.88    3.84
  -9   0 -12   69.36    3.73
  -9   0 -12   71.74    4.10
  -9   9  12   66.95    3.47
   0  -9  12   66.83    3.80
  -9   3 -12    0.61    0.98
   6  -9 -12    0.01    0.88
  -9   3 -12    0.46    0.74
  -9   3 -12    1.26    0.85
   6  -9 -12    0.44    0.61
  -3  -6  12    0.02    0.62
  -6   9  12    0.23    0.79
  -6   9  12    0.60    0.58
  -3  -6  12    1.93    0.93
  -3  -6  12    0.42    0.64
  -9   6 -12   54.34    2.83
   6   3 -12   55.98    3.26
   3  -9 -12   55.24    3.48
  -9   6 -12   52.29    3.30
  -9   6 -12   60.54    3.47
   3  -9 -12   54.24    2.78
  -6  -3  12   57.39    3.00
  -3   9  12   54.83    3.25
  -6  -3  12   54.64    2.92
  -6  -3  12   54.17    3.02
  -6  -3  12   56.54    3.15
  -9   9 -12   26.43    2.20
  -9   9 -12   25.72    2.26
  -9   0  12   23.43    2.02
  -9   0  12   25.06    1.96
  -9   0  12   23.17    2.03
   0   9  12   27.62    2.34
  -3  -9 -12   11.84    1.67
  -9  12 -12   12.03    1.88
 -12   3  12   10.23    1.67
 -12   3  12   10.71    1.73
   3   9  12    9.42    1.80
  -9  15 -12    1.53    1.14
  -6  -9 -12    0.98    1.00
 -15   6  12    0.83    0.99
 -15   6  12    0.28    1.03
   6   9  12    2.30    1.30
 -10  -4 -12   90.46    4.61
 -10  -4 -12   84.14    4.56
 -14  10  12   94.71    4.59
  10   4  12   87.64    4.86
 -10  -1 -12  108.69    5.49
 -10  -1 -12  114.56    5.32
 -10  -1 -12  111.78    5.25
   1 -11  12  105.87    5.32
 -11  10  12  115.12    5.07
 -10   2 -12   39.21    2.85
 -10   2 -12   40.85    2.70
 -10   2 -12   40.06    3.02
  -2  -8  12   36.38    2.37
  -2  -8  12   34.03    2.75
  -8  10  12   42.06    2.48
 -10   5 -12   91.27    4.52
   5 -10 -12   84.07    3.93
 -10   5 -12   89.47    4.52
 -10   5 -12   91.33    4.02
  -5  10  12   90.99    4.45
  -5  -5  12   80.09    3.90
  -5  -5  12   81.93    3.83
  -5  -5  12   83.91    4.24
  -5  -5  12   82.42    3.80
 -10   8 -12   19.92    2.03
 -10   8 -12   20.77    2.10
  -8  -2  12   18.99    1.90
  -2  10  12   20.22    2.03
  -8  -2  12   18.19    1.70
  -8  -2  12   19.34    1.79
  -1 -10 -12    5.62    1.67
 -10  11 -12    4.74    1.41
 -11   1  12    4.18    1.15
 -11   1  12    6.18    1.39
   1  10  12    6.54    1.53
 -10  14 -12   41.18    3.15
 -14   4  12   41.04    2.95
 -14   4  12   39.05    3.01
   4  10  12   40.19    3.17
 -11  -2 -12   23.09    2.43
 -11  -2 -12   26.69    2.61
   2 -13  12   18.29    2.35
 -13  11  12   24.38    2.23
 -11   1 -12   17.24    1.96
 -11   1 -12   21.27    2.35
 -11   1 -12   20.32    2.14
  -1 -10  12   18.09    2.40
 -10  11  12   22.99    1.98
 -11   4 -12  180.05    7.12
   7 -11 -12  185.09    7.22
 -11   4 -12  195.48    7.80
 -11   4 -12  179.46    7.72
  -7  11  12  188.81    6.78
  -4  -7  12  178.10    7.53
  -4  -7  12  187.42    6.87
  -7  11  12  195.22    7.74
  -4  -7  12  183.63    6.89
 -11   7 -12   50.14    3.39
 -11   7 -12   57.60    3.55
   4 -11 -12   53.77    2.95
  -7  -4  12   53.72    2.88
  -7  -4  12   54.00    3.08
  -7  -4  12   59.72    3.27
  -4  11  12   51.68    3.36
  -7  -4  12   53.85    3.27
 -11  10 -12   42.56    3.13
 -10  -1  12   40.89    2.68
 -10  -1  12   40.89    2.86
  -1  11  12   44.84    3.15
 -10  -1  12   43.06    2.70
 -11  13 -12   48.48    3.52
 -13   2  12   49.89    3.15
   2  11  12   49.62    3.55
 -13   2  12   53.08    3.41
 -12  -3 -12   18.02    2.86
 -15  12  12   28.19    3.43
 -12   0 -12   27.89    2.78
 -12   0 -12   27.41    2.44
   0 -12  12   25.71    2.75
 -12  12  12   29.76    2.43
 -12   3 -12   18.94    2.57
 -12   3 -12   18.04    1.98
 -12   3 -12   14.74    1.90
   9 -12 -12   14.69    2.08
  -3  -9  12   15.82    2.24
  -9  12  12   17.71    1.63
 -12   6 -12    7.98    1.66
 -12   6 -12    5.50    1.15
 -12   6 -12    7.59    1.71
   6 -12 -12    6.23    1.36
  -6  12  12    7.13    1.65
  -6  -6  12    8.42    1.64
  -6  -6  12    7.45    1.33
  -6  -6  12    6.58    1.21
  -6  -6  12    8.09    1.50
 -12   9 -12  120.01    5.48
 -12   9 -12  113.36    5.67
  -9  -3  12  121.08    5.30
  -3  12  12  111.28    5.57
  -9  -3  12  114.46    4.94
 -12  12 -12   78.93    4.55
 -12   0  12   75.90    3.92
   0  12  12   78.24    4.56
 -12   0  12   82.38    4.42
 -12  15 -12   22.96    4.18
   3  12  12   23.85    3.58
 -15   3  12   20.81    3.63
 -13  -1 -12   67.40    4.12
 -13  -1 -12   60.04    3.82
 -14  13  12   67.51    3.77
 -13   2 -12   15.49    2.10
  11 -13 -12   11.66    1.89
 -13   2 -12   16.13    2.39
  -2 -11  12   13.75    2.31
 -11  13  12   15.03    1.80
   8 -13 -12   52.95    3.27
 -13   5 -12   54.13    3.05
 -13   5 -12   52.46    3.68
 -13   5 -12   48.51    3.43
  -8  13  12   37.17    4.55
  -5  -8  12   47.71    3.36
 -13   8 -12    6.03    1.48
   5 -13 -12    1.00    0.86
 -13   8 -12    4.10    1.34
  -8  -5  12    0.30    0.86
  -8  -5  12   -0.17    0.85
  -5  13  12    1.07    1.02
  -8  -5  12   -0.47    1.03
 -13  11 -12   22.67    2.56
  -2  13  12   25.71    2.62
 -11  -2  12   24.96    2.38
 -13  14 -12   15.84    2.46
   1  13  12   14.18    2.37
 -14   1  12   13.05    2.12
 -14   1 -12    5.74    1.53
 -14   1 -12    2.99    1.54
  13 -14 -12    2.47    1.44
  -1 -13  12    0.74    1.54
 -13  14  12    3.34    1.17
 -14   4 -12   68.74    4.26
 -14   4 -12   62.25    3.54
  10 -14 -12   62.75    3.83
  -4 -10  12   63.83    4.25
   7 -14 -12   36.41    2.69
 -14   7 -12   29.94    2.81
 -14   7 -12   38.02    3.09
  -7  -7  12   31.75    2.71
  -7  14  12   37.62    3.07
  -7  -7  12   34.40    2.85
 -14  10 -12   28.65    2.73
 -14  10 -12   31.12    2.56
   4 -14 -12   30.13    2.41
  -4  14  12   33.17    2.92
 -10  -4  12   27.36    2.58
 -10  -4  12   24.33    2.47
 -14  13 -12   22.70    2.64
 -13  -1  12   19.16    2.50
  -1  14  12   20.81    2.43
 -15   3 -12   50.14    4.66
  12 -15 -12   38.68    5.19
  -3 -12  12   36.98    4.42
   9 -15 -12    2.60    1.25
 -15   6 -12    1.26    1.29
 -15   6 -12    3.11    1.62
  -6  -9  12    1.17    1.45
 -15   9 -12   20.20    2.38
 -15   9 -12   25.17    2.56
  -9  -6  12   20.14    2.41
  -9  -6  12   22.55    2.78
  -9  -6  12   21.24    2.53
 -15  12 -12   77.62    5.64
  -3  15  12   70.98    5.56
 -12  -3  12   61.26    4.62
   0   1 -13    2.48    0.85
  -1   0 -13    1.32    0.80
   1  -1 -13    1.81    0.82
  -1   0 -13    1.93    0.77
   0  -1  13    0.78    0.58
  -1   1  13    1.76    0.73
   1   0  13    0.98    0.49
   1   0  13    0.91    0.70
   0  -1  13    1.99    0.77
  -1   1  13    0.98    0.53
  -2  -1 -13   50.42    2.82
  -2  -1 -13   49.80    2.91
  -1   3 -13   50.51    2.63
   3  -2 -13   50.00    2.92
  -1   3 -13   53.33    2.79
  -3   2  13   52.04    2.78
  -3   2  13   53.87    2.53
   2   1  13   54.33    2.28
   1  -3  13   51.64    2.90
   2   1  13   54.10    2.88
   1  -3  13   54.09    2.55
   2   0 -13   29.46    2.06
   0  -2 -13   30.14    2.04
   2   0 -13   31.41    2.12
   0  -2 -13   31.28    2.24
  -2   2 -13   30.49    2.01
  -2   2 -13   30.11    2.07
  -2   0  13   32.88    1.87
  -2   0  13   30.92    2.06
   2  -2  13   30.75    2.16
   2  -2  13   31.43    1.76
   0   2  13   34.63    1.70
  -3  -2 -13   19.06    1.89
  -2   5 -13   18.21    1.74
  -2   5 -13   20.05    1.55
   5  -3 -13   21.45    1.97
  -3  -2 -13   23.51    2.02
  -5   3  13   19.49    1.58
   3   2  13   23.57    1.91
  -5   3  13   19.34    1.56
   2  -5  13   19.89    1.58
   2  -5  13   20.32    1.78
  -3   1 -13  160.68    6.27
  -3   1 -13  168.25    6.26
   1   2 -13  172.50    6.26
   2  -3 -13  159.59    6.12
   1   2 -13  169.06    6.17
   2  -3 -13  162.64    6.48
   3  -1  13  168.72    5.65
  -2   3  13  165.26    5.69
   3  -1  13  154.37    6.35
  -1  -2  13  158.94    6.25
  -1  -2  13  158.04    5.86
  -2   3  13  149.71    6.15
   4  -1 -13    5.13    1.12
  -1  -3 -13    5.11    1.12
  -3   4 -13    3.88    1.05
  -1  -3 -13    4.72    1.14
  -3   4 -13    3.73    0.86
  -4   1  13    2.47    0.79
   3  -4  13    4.58    0.92
   3  -4  13    2.89    0.88
  -4   1  13    2.96    0.78
   1   3  13    5.57    1.09
  -3   7 -13   75.28    3.59
  -4  -3 -13   76.33    3.88
  -4  -3 -13   71.94    4.01
  -3   7 -13   76.37    3.53
   7  -4 -13   79.65    4.15
   4   3  13   76.43    3.96
  -7   4  13   81.96    3.76
  -7   4  13   75.93    3.45
   3  -7  13   78.61    3.85
   4  -4 -13    0.61    0.78
  -4   4  13    0.79    0.61
  -4   4  13    1.09    0.56
   4   0  13    1.09    0.73
  -4   3 -13    1.61    0.71
   1  -4 -13    1.34    0.91
  -4   3 -13    1.83    0.71
  -4   3 -13    2.01    0.95
   1  -4 -13    1.26    0.77
   3   1 -13    1.59    0.73
   4  -3  13    2.14    0.85
  -3  -1  13    1.05    0.66
  -1   4  13    1.94    0.77
  -3  -1  13    1.52    0.66
   4  -3  13    1.04    0.59
  -1   4  13    2.22    0.58
  -2  -4 -13   73.54    3.95
  -4   6 -13   71.81    3.60
  -4   6 -13   74.26    3.56
  -2  -4 -13   77.16    3.70
   6  -2 -13   74.41    3.84
  -6   2  13   77.46    3.59
   4  -6  13   77.82    3.67
  -6   2  13   77.20    3.46
  -6   2  13   74.57    3.55
   2   4  13   74.56    3.78
  -5  -4 -13   64.94    3.68
  -4   9 -13   61.92    3.23
  -9   5  13   69.00    3.48
   5   4  13   62.58    3.68
   4  -9  13   66.06    3.44
  -9   5  13   65.09    3.50
  -1   6 -13    5.20    1.10
  -5  -1 -13    5.19    1.28
   6  -5 -13    5.40    1.32
  -5  -1 -13    6.03    1.24
  -1   6 -13    6.71    0.99
   1  -6  13    5.59    1.06
  -6   5  13    5.76    1.02
   5   1  13    7.81    1.45
   1  -6  13    6.34    1.28
  -6   5  13    6.00    1.07
   3  -5 -13  148.66    5.73
  -5   2 -13  138.34    5.84
   2   3 -13  146.12    5.76
   3  -5 -13  145.85    6.19
  -5   2 -13  149.53    5.99
  -5   2 -13  148.04    5.74
   2   3 -13  145.49    5.67
  -2  -3  13  144.64    5.87
  -3   5  13  157.68    5.34
   5  -2  13  146.93    5.93
  -2  -3  13  145.78    5.55
  -5   5 -13   14.98    1.59
   0  -5 -13   16.15    1.65
   0  -5 -13   16.61    1.89
  -5   5 -13   14.63    1.64
   5   0 -13   13.41    1.57
   0   5  13   18.69    1.79
  -5   0  13   17.02    1.59
  -5   0  13   15.53    1.48
   5  -5  13   16.49    1.53
  -5   0  13   14.63    1.48
   8  -3 -13    0.39    0.81
  -5   8 -13    1.05    0.80
  -3  -5 -13    1.02    0.84
  -5   8 -13    0.84    0.84
  -3  -5 -13    0.46    0.88
   3   5  13    5.42    1.35
  -8   3  13    2.46    0.94
  -8   3  13    0.31    0.67
   5  -8  13    1.58    0.78
  -8   3  13    0.80    0.61
  -5  11 -13   10.14    1.48
  -6  -5 -13    5.59    1.44
  -6  -5 -13    8.75    1.62
  -6  -5 -13    8.72    1.61
 -11   6  13    7.72    1.49
   5 -11  13    6.92    1.30
   6   5  13    7.42    1.62
 -11   6  13    9.42    1.65
   8  -6 -13   16.40    2.48
  -6  -2 -13   16.92    1.96
  -2   8 -13   16.15    1.40
   2  -8  13   16.16    1.81
  -8   6  13   18.00    1.73
  -8   6  13   17.62    1.59
   6   2  13   15.51    1.82
  -6   1 -13   22.82    1.98
   5  -6 -13   23.28    2.22
  -6   1 -13   23.21    2.13
   1   5 -13   23.63    1.84
  -5   6  13   23.64    1.68
  -1  -5  13   25.47    1.82
  -5   6  13   26.97    1.92
  -1  -5  13   22.39    1.95
   4   2 -13   37.48    2.40
  -6   4 -13   34.21    2.50
   2  -6 -13   36.49    2.72
   2  -6 -13   37.87    2.33
  -6   4 -13   35.47    2.41
  -4  -2  13   34.75    2.19
  -4  -2  13   35.07    2.18
  -2   6  13   35.88    2.37
   6  -4  13   36.29    2.34
  -2   6  13   37.49    1.84
  -4  -2  13   35.72    2.34
   7  -1 -13   80.94    4.15
  -1  -6 -13   84.02    3.88
  -6   7 -13   79.02    3.94
  -6   7 -13   79.57    3.94
  -1  -6 -13   79.81    4.31
  -7   1  13   74.78    3.70
   6  -7  13   80.21    3.69
   1   6  13   78.46    4.03
  -7   1  13   78.54    3.66
  -7   1  13   81.71    3.84
  -4  -6 -13   56.62    3.27
  -6  10 -13   53.55    3.17
 -10   4  13   49.03    3.15
   4   6  13   56.20    3.52
   6 -10  13   55.20    3.09
 -10   4  13   53.33    3.13
  -6  13 -13    0.07    0.76
  -7  -6 -13   -0.25    0.91
   7   6  13    0.92    1.07
 -13   7  13   -0.36    0.84
 -13   7  13    1.95    1.06
  -7  -3 -13    5.01    1.46
  -7  -3 -13    5.57    1.37
  -7  -3 -13    5.06    1.33
   3 -10  13    2.62    1.06
 -10   7  13    5.75    1.26
   7   3  13    4.32    1.34
   0   7 -13   31.24    2.11
  -7   0 -13   31.28    2.63
  -7   0 -13   30.38    2.37
   7  -7 -13   26.86    2.55
   7   0  13   33.02    2.59
   0  -7  13   31.03    2.37
  -7   7  13   31.55    2.06
   0  -7  13   30.68    2.11
  -7   7  13   30.56    2.02
  -7   3 -13    0.94    0.71
   4  -7 -13    0.66    0.70
   4  -7 -13    0.87    0.90
  -7   3 -13    1.22    0.96
  -4   7  13    0.89    0.51
  -3  -4  13    1.17    0.71
  -3  -4  13    0.97    0.66
   7  -3  13    1.94    0.88
  -3  -4  13    0.14    0.65
   1  -7 -13    3.30    1.13
   6   1 -13    2.44    0.98
  -7   6 -13    3.56    1.08
  -7   6 -13    2.88    1.21
   1  -7 -13    3.69    1.01
  -6  -1  13    3.96    0.96
  -1   7  13    3.51    1.12
  -6  -1  13    3.03    0.90
   7  -6  13    4.73    0.94
  -6  -1  13    2.06    0.85
  -7   9 -13   69.72    3.74
  -2  -7 -13   70.07    3.59
  -9   2  13   68.22    3.61
   2   7  13   65.44    3.80
  -9   2  13   72.79    3.77
  -9   2  13   66.49    3.30
  -5  -7 -13    3.56    1.27
  -7  12 -13    4.37    1.25
 -12   5  13    4.35    1.33
 -12   5  13    4.09    1.23
   5   7  13    4.76    1.43
  -8  -7 -13   49.52    3.24
 -15   8  13   45.75    3.23
   8   7  13   50.64    3.57
  -8  -4 -13   18.20    2.13
  -8  -4 -13   20.81    2.20
   4 -12  13   24.47    2.25
 -12   8  13   20.95    2.06
   8   4  13   22.25    2.37
  -8  -1 -13    3.54    1.20
  -8  -1 -13    3.06    1.12
  -8  -1 -13    2.74    1.24
   8   1  13    2.05    1.03
  -9   8  13    3.18    1.02
   1  -9  13    1.84    1.09
  -8   2 -13    0.79    1.06
   6  -8 -13   -0.57    0.89
   6  -8 -13    1.05    0.72
   2   6 -13    1.07    0.76
  -8   2 -13    1.88    0.91
  -6   8  13    1.66    0.74
  -6   8  13    0.33    0.62
  -2  -6  13    1.97    0.81
  -2  -6  13    0.55    0.75
  -8   5 -13   18.08    2.10
  -8   5 -13   18.21    1.86
   3  -8 -13   16.61    2.04
   3  -8 -13   17.95    1.67
   5   3 -13   16.60    1.79
  -3   8  13   16.69    1.82
  -5  -3  13   19.63    1.86
  -5  -3  13   18.86    1.67
   8  -5  13   17.84    1.59
  -5  -3  13   16.53    1.61
  -8   8 -13   12.29    1.73
  -8   8 -13   14.04    1.72
   0   8  13   13.57    1.90
  -8   0  13   12.87    1.69
  -8   0  13   13.60    1.73
  -8   0  13   11.66    1.50
  -8  11 -13    9.53    1.72
  -3  -8 -13    7.03    1.44
   3   8  13    7.06    1.55
 -11   3  13    9.06    1.63
 -11   3  13    8.14    1.53
  -6  -8 -13   13.50    2.03
  -8  14 -13   13.40    1.90
   6   8  13   17.03    2.13
 -14   6  13   14.69    1.98
 -14   6  13   13.33    1.87
  -9  -5 -13   52.62    3.40
 -14   9  13   54.67    3.36
   9   5  13   50.47    3.59
  -9  -2 -13   21.64    2.12
  -9  -2 -13   20.90    2.36
  -9  -2 -13   21.05    2.22
 -11   9  13   19.75    2.04
   2 -11  13   20.35    2.25
   9   2  13   21.95    2.36
  -9   1 -13   98.35    5.03
  -9   1 -13  100.97    4.89
  -9   1 -13   94.00    4.56
  -8   9  13   96.99    4.28
  -1  -8  13   99.13    4.38
  -1  -8  13   90.69    4.70
   5  -9 -13   -0.21    0.73
  -9   4 -13    0.22    0.73
  -9   4 -13   -0.29    0.68
  -9   4 -13   -0.10    0.92
   5  -9 -13    0.00    0.65
  -5   9  13    0.40    0.80
  -4  -5  13   -0.32    0.59
  -4  -5  13    0.79    0.80
  -5   9  13    0.49    0.53
  -4  -5  13    0.32    0.68
  -9   7 -13    0.41    0.79
  -9   7 -13    0.48    0.98
  -7  -2  13   -0.56    0.68
  -7  -2  13    0.22    0.68
  -2   9  13    1.50    0.94
  -7  -2  13   -0.21    0.62
  -9  10 -13    0.77    0.95
 -10   1  13    2.43    1.11
   1   9  13    0.63    0.97
 -10   1  13    1.02    0.84
  -9  13 -13   14.64    2.18
  -4  -9 -13   18.32    2.23
 -13   4  13   19.62    2.37
 -13   4  13   15.41    2.08
   4   9  13   18.06    2.51
 -10  -3 -13    0.52    1.01
 -10  -3 -13   -0.35    1.01
   3 -13  13   -0.65    1.05
 -13  10  13   -0.10    1.00
 -10   0 -13   78.96    4.57
 -10   0 -13   79.85    4.41
 -10   0 -13   81.74    4.26
   0 -10  13   80.22    4.46
 -10  10  13   89.86    4.12
 -10   3 -13    6.40    1.61
 -10   3 -13    6.45    1.32
 -10   3 -13    9.81    1.78
   7 -10 -13    8.39    1.45
  -3  -7  13    8.82    1.57
  -7  10  13    8.90    1.24
  -3  -7  13    9.77    1.39
 -10   6 -13  100.11    4.98
 -10   6 -13   98.38    4.26
 -10   6 -13  101.30    4.97
  -6  -4  13   98.71    4.41
  -6  -4  13   89.15    4.59
  -6  -4  13   97.44    4.65
  -4  10  13   98.70    4.84
  -6  -4  13   92.15    4.25
 -10   9 -13   17.52    2.08
 -10   9 -13   17.86    2.00
  -9  -1  13   13.57    1.75
  -9  -1  13   14.96    1.99
  -9  -1  13   21.01    1.90
  -1  10  13   15.74    2.01
 -10  12 -13    3.92    1.35
   2  10  13    2.76    1.34
 -12   2  13    0.44    0.93
 -12   2  13    3.44    1.33
 -10  15 -13    0.18    1.33
   5  10  13    1.71    1.41
 -15   5  13    0.68    1.12
 -15   5  13    0.83    1.24
 -11  -1 -13    1.32    1.16
 -11  -1 -13    1.37    1.21
 -12  11  13    1.06    1.03
   1 -12  13    0.02    1.00
 -11   2 -13    0.30    0.95
 -11   2 -13    1.71    1.24
 -11   2 -13    0.35    0.94
  -2  -9  13    1.25    1.02
  -9  11  13    0.69    0.69
 -11   5 -13   20.72    1.86
 -11   5 -13   23.95    2.32
 -11   5 -13   23.95    2.50
   6 -11 -13   25.01    1.95
  -5  -6  13   20.80    1.80
  -5  -6  13   21.46    1.90
  -6  11  13   24.95    2.37
  -5  -6  13   20.17    2.19
 -11   8 -13   71.79    4.28
 -11   8 -13   75.47    4.21
  -8  -3  13   82.59    4.09
  -8  -3  13   74.24    3.74
  -8  -3  13   74.73    4.00
  -3  11  13   81.04    4.37
 -11  11 -13   18.31    2.51
 -11   0  13   15.23    2.03
 -11   0  13   16.50    1.97
   0  11  13   19.45    2.29
 -11  14 -13   37.91    3.13
 -14   3  13   39.76    2.87
 -14   3  13   39.40    2.99
   3  11  13   42.49    3.38
 -12  -2 -13    0.47    1.09
 -12  -2 -13    1.40    1.21
 -14  12  13   -0.26    1.05
   2 -14  13   -1.15    1.39
 -12   1 -13   18.92    2.12
 -12   1 -13   16.65    2.50
  -1 -11  13   14.68    2.27
 -11  12  13   15.63    1.92
 -12   4 -13    1.57    0.95
 -12   4 -13    0.80    0.96
   8 -12 -13    1.30    1.02
 -12   4 -13    2.04    1.25
  -4  -8  13    0.00    0.77
  -4  -8  13    1.45    1.07
  -8  12  13    1.34    0.90
 -12   7 -13    1.99    1.11
 -12   7 -13    1.45    1.14
  -7  -5  13    0.46    0.91
  -7  -5  13    1.51    0.86
  -5  12  13    1.02    1.03
  -7  -5  13    1.47    0.92
  -7  -5  13    0.54    1.30
 -12  10 -13    1.47    1.17
 -10  -2  13    0.39    0.98
 -10  -2  13    0.95    0.89
 -10  -2  13   -0.62    0.80
  -2  12  13    0.69    0.98
 -12  13 -13   54.76    3.82
 -13   1  13   56.07    3.61
 -13   1  13   56.33    3.35
 -13   0 -13    8.91    1.85
 -13   0 -13    9.12    1.78
   0 -13  13    8.47    2.10
 -13  13  13    9.73    1.67
  10 -13 -13    9.34    1.69
 -13   3 -13    7.55    1.63
 -13   3 -13   15.29    2.47
 -13   3 -13   12.60    1.78
  -3 -10  13    8.88    1.93
 -10  13  13   12.54    1.69
   7 -13 -13    9.95    1.64
 -13   6 -13    9.51    2.02
 -13   6 -13    9.77    1.90
  -6  -7  13    6.00    1.19
  -6  -7  13    6.13    1.68
 -13   9 -13   12.61    2.06
 -13   9 -13    6.34    1.65
  -9  -4  13    7.61    1.58
  -9  -4  13    8.88    1.55
  -9  -4  13    8.42    1.54
  -4  13  13   13.05    2.12
 -13  12 -13    1.66    1.37
 -12  -1  13    1.35    1.27
  -1  13  13    3.96    1.50
 -14   2 -13    1.38    1.34
  12 -14 -13   -1.55    1.11
 -14   2 -13   -0.23    1.00
 -12  14  13    0.72    0.89
  -2 -12  13    0.11    1.36
 -14   5 -13   35.64    3.22
 -14   5 -13   34.71    2.53
   9 -14 -13   39.98    2.91
  -5  -9  13   32.43    3.07
 -14   8 -13    1.79    1.23
 -14   8 -13    4.45    1.52
  -6  14  13    5.14    1.47
  -8  -6  13    3.72    1.47
  -8  -6  13    1.06    1.08
 -14  11 -13    1.88    1.35
  -3  14  13    2.28    1.36
 -11  -3  13   -0.34    1.09
   8 -15 -13   20.62    2.25
 -15   7 -13   20.57    2.68
 -15   7 -13   21.33    2.42
  -7  -8  13   15.20    2.39
 -15  10 -13   18.60    2.63
 -10  -5  13   10.05    2.79
  -5  15  13   13.20    2.50
  -1   1 -14   98.02    4.49
   0  -1 -14  108.94    4.75
   1   0 -14  113.30    4.76
   1   0 -14  102.22    4.51
  -1   1 -14  103.77    4.54
   0  -1 -14  102.22    4.52
   0   1  14  110.80    4.07
  -1   0  14  106.11    4.16
   1  -1  14  108.97    4.11
   1  -1  14  101.17    4.67
  -1   0  14  101.33    4.60
   0   1  14  105.13    4.73
  -2   0 -14    5.55    1.13
   2  -2 -14    5.98    1.29
   2  -2 -14    6.20    1.20
  -2   0 -14    6.93    1.26
   0   2 -14    5.34    1.14
   0   2 -14    5.82    1.18
   2   0  14    5.84    1.23
  -2   2  14    8.51    1.07
  -2   2  14    4.66    1.05
   2   0  14    6.35    0.89
   0  -2  14    5.15    1.15
   0  -2  14    7.05    1.06
   3  -1 -14   11.58    1.52
  -1  -2 -14   12.81    1.67
  -2   3 -14   10.62    1.52
   3  -1 -14   11.61    1.42
  -1  -2 -14   11.80    1.69
  -3   1  14   13.05    1.49
  -3   1  14   10.11    1.24
   2  -3  14   10.04    1.50
   1   2  14   10.69    0.98
   2  -3  14   13.43    1.26
   4  -3 -14  283.86   10.17
  -3  -1 -14  283.39   10.03
  -3  -1 -14  267.68    9.86
  -1   4 -14  276.85    9.42
  -1   4 -14  284.35    9.78
   1  -4  14  276.14    9.96
  -4   3  14  276.68    9.37
  -4   3  14  275.39    9.71
   1  -4  14  271.09    9.41
   3   1  14  286.26    9.98
   2   1 -14   34.05    2.34
  -3   2 -14   37.31    2.39
   2   1 -14   36.85    2.41
  -3   2 -14   38.72    2.51
   1  -3 -14   41.06    2.73
   1  -3 -14   42.18    2.54
  -2  -1  14   39.20    2.24
  -1   3  14   38.41    1.95
   3  -2  14   39.85    2.05
   3  -2  14   38.29    2.64
  -2  -1  14   35.81    2.38
  -1   3  14   37.15    2.52
   5  -2 -14    4.69    1.22
  -3   5 -14    2.63    0.82
  -2  -3 -14    3.74    1.13
  -3   5 -14    3.39    1.02
  -2  -3 -14    5.34    1.28
   3  -5  14    2.30    0.81
   3  -5  14    3.34    0.99
   2   3  14    2.35    0.92
  -5   2  14    4.08    0.95
  -5   2  14    3.78    0.91
   6  -4 -14    2.59    1.16
  -2   6 -14    2.68    0.78
  -4  -2 -14    4.74    1.25
  -4  -2 -14    2.29    1.01
  -2   6 -14    1.92    0.97
  -6   4  14    2.69    0.81
   2  -6  14    4.19    1.14
  -6   4  14    3.33    0.87
   2  -6  14    2.53    0.86
   4   2  14    2.87    1.08
   3  -4 -14   34.24    2.24
   1   3 -14   32.25    2.24
   1   3 -14   30.92    2.17
   3  -4 -14   31.67    2.51
  -4   1 -14   30.93    2.35
  -4   1 -14   36.49    2.41
  -3   4  14   33.78    1.91
   4  -1  14   34.84    2.53
  -1  -3  14   33.03    2.38
   4  -1  14   31.32    1.79
  -3   4  14   32.64    2.25
  -1  -3  14   31.27    2.02
  -4   4 -14  279.23    9.94
  -4   4 -14  284.44    9.91
   0  -4 -14  278.79    9.87
   4   0 -14  279.85   10.02
   0  -4 -14  281.19   10.33
  -4   0  14  283.05    9.85
  -4   0  14  278.11    9.64
   4  -4  14  270.71    9.91
   0   4  14  284.81   10.02
   4  -4  14  287.80    9.45
  -4   7 -14  134.65    5.59
   7  -3 -14  136.08    6.10
  -4   7 -14  136.57    5.57
  -3  -4 -14  137.71    5.81
  -3  -4 -14  133.07    6.10
   4  -7  14  135.41    5.71
  -7   3  14  136.77    5.63
   3   4  14  139.60    5.99
  -7   3  14  139.97    5.46
  -5  -3 -14    1.79    1.17
  -3   8 -14    0.54    0.65
   5   3  14    0.83    0.86
   3  -8  14    0.30    0.71
  -8   5  14   -0.06    0.54
  -8   5  14    0.10    0.67
  -5   0 -14   72.02    3.92
   0   5 -14   80.97    3.79
  -5   0 -14   73.99    3.83
   0   5 -14   74.02    3.22
   5  -5 -14   80.50    4.21
  -5   5  14   77.37    3.65
   5   0  14   77.62    3.96
  -5   5  14   76.71    3.42
   0  -5  14   73.37    3.88
   0  -5  14   74.81    3.53
  -5   3 -14   64.17    3.47
   2  -5 -14   67.86    3.81
  -5   3 -14   64.71    3.56
   3   2 -14   68.27    3.44
   2  -5 -14   70.06    3.48
  -2   5  14   71.09    2.92
   5  -3  14   69.44    3.62
  -3  -2  14   68.00    3.26
  -3  -2  14   66.88    3.49
  -5   6 -14    0.31    0.91
  -5   6 -14    0.43    0.71
   6  -1 -14    0.03    0.77
  -1  -5 -14    0.32    0.81
  -1  -5 -14    1.21    0.85
   1   5  14    0.18    0.77
  -6   1  14    0.12    0.62
   5  -6  14    0.34    0.68
  -6   1  14   -0.40    0.64
  -6   1  14    1.00    0.78
  -4  -5 -14  124.58    5.42
  -5   9 -14  113.67    5.08
   4   5  14  115.43    5.47
  -9   4  14  117.20    5.19
   5  -9  14  117.25    5.10
  -9   4  14  115.09    5.22
  -6  -4 -14    0.81    1.08
  -4  10 -14    1.18    0.76
 -10   6  14    1.47    0.96
   4 -10  14    0.95    0.86
   6   4  14    1.43    0.96
  -1   7 -14    6.56    1.27
  -6  -1 -14    7.02    1.54
  -6  -1 -14    6.40    1.36
   1  -7  14    4.81    1.27
  -7   6  14    6.09    1.16
  -7   6  14    5.74    1.05
   1  -7  14    6.15    1.25
   6   1  14    6.78    1.45
   4  -6 -14   -0.34    0.81
  -6   2 -14   -0.25    0.84
   2   4 -14    1.32    0.82
   4  -6 -14    1.48    0.80
  -6   2 -14    0.63    0.72
  -2  -4  14    0.86    0.68
   6  -2  14    2.14    0.98
  -4   6  14    0.33    0.48
  -4   6  14   -0.60    0.62
  -2  -4  14    0.38    0.71
  -6   5 -14    6.63    1.31
   1  -6 -14    7.75    1.37
  -6   5 -14    7.48    1.49
   5   1 -14    4.76    1.17
   1  -6 -14    5.21    1.37
  -5  -1  14    5.77    1.15
   6  -5  14    7.62    1.27
  -5  -1  14    6.66    1.21
  -5  -1  14    5.33    1.12
  -1   6  14    7.49    1.37
  -6   8 -14  111.54    5.07
  -6   8 -14  108.49    4.92
  -2  -6 -14  118.06    5.05
   2   6  14  108.02    5.15
  -8   2  14  110.91    4.71
  -8   2  14  104.11    4.86
   6  -8  14  110.41    4.80
  -8   2  14  113.74    5.01
  -6  11 -14    1.83    0.93
  -5  -6 -14    1.37    1.00
  -5  -6 -14    1.13    0.97
 -11   5  14    1.72    1.04
 -11   5  14    1.48    1.02
   5   6  14    1.19    1.03
  -7  -5 -14  167.01    6.89
  -7  -5 -14  160.69    6.82
 -12   7  14  155.43    6.76
   7   5  14  160.24    7.12
  -7  -2 -14  183.08    7.56
  -7  -2 -14  177.10    7.42
  -9   7  14  177.59    7.07
   2  -9  14  189.01    7.50
   7   2  14  182.82    7.65
   1   6 -14    5.15    1.20
   6  -7 -14    8.00    1.36
  -7   1 -14    3.56    1.21
  -7   1 -14    4.98    1.44
  -6   7  14    3.15    0.94
  -6   7  14    5.24    1.04
  -1  -6  14    5.79    1.14
  -1  -6  14    5.04    1.24
   3  -7 -14    5.91    1.52
  -7   4 -14    7.16    1.38
  -7   4 -14    6.34    1.42
   3  -7 -14    6.79    1.26
  -4  -3  14    7.11    1.32
   7  -4  14    5.33    1.11
  -4  -3  14    5.70    1.16
  -7   7 -14    2.40    1.18
  -7   7 -14    3.72    1.18
   0  -7 -14    2.59    1.05
  -7   0  14    2.65    0.94
  -7   0  14    2.41    0.97
  -7   0  14    2.02    0.89
   0   7  14    3.78    1.25
   7  -7  14    2.86    0.88
  -7  10 -14    0.81    0.87
 -10   3  14    0.22    0.78
   3   7  14    0.93    0.88
 -10   3  14    0.28    0.87
  -7  13 -14   33.95    2.61
  -6  -7 -14   37.41    2.79
 -13   6  14   33.71    2.73
   6   7  14   34.07    2.98
 -13   6  14   33.14    2.74
  -8  -6 -14   16.89    2.14
   8   6  14   19.10    2.44
 -14   8  14   17.37    2.23
  -8  -3 -14    1.70    1.12
  -8  -3 -14    4.02    1.33
  -8  -3 -14    2.66    1.17
   3 -11  14    3.40    1.25
   8   3  14    2.82    1.27
 -11   8  14    3.15    1.11
  -8   0 -14   76.47    4.18
  -8   0 -14   68.74    3.98
   0  -8  14   67.97    3.95
   0  -8  14   63.29    3.44
  -8   8  14   67.12    3.41
  -8   3 -14  304.66   11.16
  -8   3 -14  305.57   11.14
   3   5 -14  309.16   10.69
  -3  -5  14  309.20   11.04
  -5   8  14  308.25   10.66
  -3  -5  14  288.72   10.46
   2  -8 -14   57.93    3.07
  -8   6 -14   56.89    3.49
  -8   6 -14   54.58    3.32
  -2   8  14   52.41    3.23
  -6  -2  14   53.62    3.14
  -6  -2  14   51.56    3.00
  -6  -2  14   50.64    3.01
  -8   9 -14    1.91    1.05
  -8   9 -14    1.49    0.97
  -9   1  14    1.10    0.85
  -9   1  14    2.07    0.89
   1   8  14    3.76    1.26
  -9   1  14    2.11    0.97
  -8  12 -14    9.51    1.75
  -4  -8 -14   10.50    1.74
 -12   4  14    6.47    1.49
   4   8  14    8.36    1.79
 -12   4  14    6.77    1.51
  -9  -4 -14    3.99    1.35
  -9  -4 -14    6.14    1.53
   9   4  14    3.97    1.44
 -13   9  14    6.61    1.57
  -9  -1 -14   23.91    2.49
  -9  -1 -14   24.52    2.28
  -9  -1 -14   24.93    2.31
   1 -10  14   21.88    2.42
 -10   9  14   27.90    2.18
  -9   2 -14    1.03    1.21
  -9   2 -14    0.96    0.88
  -9   2 -14    0.98    0.88
   7  -9 -14    2.64    0.93
  -2  -7  14    0.73    0.91
  -7   9  14    0.82    0.67
  -2  -7  14    0.51    0.74
   9  -2  14    2.75    1.09
  -9   5 -14    2.07    1.17
  -9   5 -14    1.79    1.04
  -5  -4  14    1.55    0.94
  -5  -4  14    1.74    0.86
  -4   9  14    1.64    1.05
  -5  -4  14    1.73    0.85
  -9   8 -14  183.51    7.67
  -9   8 -14  188.32    7.52
  -1   9  14  187.17    7.65
  -8  -1  14  176.06    7.21
  -8  -1  14  183.77    7.29
  -8  -1  14  193.53    7.29
  -9  11 -14  140.92    6.41
  -2  -9 -14  153.46    6.19
 -11   2  14  144.08    6.27
   2   9  14  140.03    6.52
 -11   2  14  133.36    6.08
  -9  14 -14    3.03    1.30
  -5  -9 -14    3.61    1.28
   5   9  14    6.72    1.77
 -14   5  14    1.99    1.28
 -14   5  14    2.11    1.20
 -10  -2 -14   39.49    3.14
 -10  -2 -14   34.63    2.90
 -12  10  14   40.68    2.80
   2 -12  14   33.97    3.00
 -10   1 -14   17.37    2.50
 -10   1 -14   12.07    1.91
 -10   1 -14   16.57    2.07
  -9  10  14   16.66    1.70
  -1  -9  14   14.01    2.11
 -10   4 -14    7.34    1.63
 -10   4 -14    5.92    1.26
 -10   4 -14    7.05    1.78
  -4  -6  14    8.63    1.39
  -4  -6  14    8.99    1.65
  -6  10  14    5.89    1.25
 -10   7 -14   20.17    2.35
 -10   7 -14   23.20    2.27
  -7  -3  14   20.20    2.06
  -7  -3  14   21.09    2.00
  -3  10  14   23.09    2.26
  -7  -3  14   20.26    1.97
 -10  10 -14    3.81    1.30
 -10   0  14    3.03    1.16
   0  10  14    5.15    1.49
 -10   0  14    2.38    1.02
 -10  13 -14   41.28    3.16
 -13   3  14   39.47    2.86
 -13   3  14   32.47    2.76
   3  10  14   36.51    3.07
 -11  -3 -14   32.15    3.48
 -14  11  14   32.43    4.51
 -11   0 -14    4.77    1.50
 -11   0 -14    0.72    1.05
 -11   0 -14    1.81    1.12
 -11  11  14    1.39    0.96
   0 -11  14    1.73    1.36
 -11   3 -14   46.91    3.29
 -11   3 -14   45.63    2.90
   8 -11 -14   39.20    2.76
 -11   3 -14   45.24    3.41
  -8  11  14   43.80    2.55
  -3  -8  14   41.60    2.71
  -3  -8  14   37.90    3.12
 -11   6 -14   37.58    3.02
 -11   6 -14   39.14    3.10
  -6  -5  14   34.72    2.54
  -6  -5  14   37.90    2.52
  -6  -5  14   36.65    2.78
  -5  11  14   42.47    3.03
 -11   9 -14    2.90    1.18
 -11   9 -14    2.57    1.16
  -2  11  14    4.54    1.47
  -9  -2  14    1.57    1.02
  -9  -2  14    2.51    1.09
  -9  -2  14    2.34    1.04
 -11  12 -14   20.55    2.30
 -12   1  14   23.09    2.41
   1  11  14   18.63    2.42
 -12   1  14   17.87    2.12
 -12  -1 -14   51.51    3.35
 -12  -1 -14   50.65    3.59
   1 -13  14   43.62    3.62
 -13  12  14   49.12    3.18
  10 -12 -14  117.24    5.39
 -12   2 -14  111.32    5.31
 -12   2 -14  113.40    5.83
 -12   2 -14  116.51    5.64
  -2 -10  14  114.93    5.91
 -10  12  14  119.97    5.03
 -12   5 -14    1.68    1.32
 -12   5 -14    2.32    0.99
 -12   5 -14    0.94    1.07
  -5  -7  14    1.54    0.96
  -5  -7  14    0.97    1.08
 -12   8 -14   16.98    2.46
 -12   8 -14   17.11    2.35
  -8  -4  14   11.50    1.72
  -8  -4  14   10.74    1.73
  -8  -4  14   11.92    1.65
  -4  12  14   16.82    2.11
 -12  11 -14   50.42    3.59
 -11  -1  14   37.70    2.84
 -11  -1  14   44.97    3.16
  -1  12  14   48.37    3.50
 -13   1 -14    1.47    1.41
 -13   1 -14    1.55    1.25
  12 -13 -14    0.54    1.25
 -12  13  14    1.92    1.04
  -1 -12  14   -0.53    1.44
 -13   4 -14    3.61    1.51
 -13   4 -14    4.84    1.65
   9 -13 -14    4.36    1.31
 -13   4 -14    4.45    1.19
  -4  -9  14    3.13    1.60
 -13   7 -14  117.93    5.96
 -13   7 -14  121.51    5.96
  -7  -6  14  119.84    5.78
  -7  -6  14  126.76    5.47
  -7  -6  14  122.53    5.21
 -13  10 -14   27.59    2.78
  -3  13  14   26.96    2.62
 -10  -3  14   26.49    2.49
 -10  -3  14   27.94    2.40
 -10  -3  14   28.62    2.49
  -3 -11  14   -0.09    2.10
 -14   6 -14    2.25    1.26
 -14   6 -14    3.76    1.62
  -6  -8  14    0.02    1.22
 -14   9 -14    2.68    1.27
 -14   9 -14    1.96    1.40
  -9  -5  14    1.81    1.24
  -5  14  14    2.38    1.36
  -9  -5  14    0.84    1.17
   0   0 -15   36.86    2.49
   0   0 -15   39.36    2.61
   0   0  15   35.32    2.55
   0   0  15   40.75    2.15
   2  -1 -15   40.36    2.57
  -1   2 -15   42.14    2.57
  -1   2 -15   38.06    2.58
   2  -1 -15   39.40    2.71
  -1  -1 -15   39.53    2.62
  -1  -1 -15   39.49    2.78
   1   1  15   41.77    2.07
   1  -2  15   38.21    2.66
   1   1  15   35.70    2.72
  -2   1  15   42.72    2.26
   1  -2  15   42.16    2.26
  -2   1  15   42.28    2.69
   1   1 -15   97.18    4.57
   1   1 -15  104.42    4.65
   1  -2 -15  103.34    4.85
   1  -2 -15   97.60    4.55
  -2   1 -15  107.37    4.65
  -2   1 -15  102.90    4.69
  -1  -1  15  106.22    4.24
   2  -1  15  105.88    4.07
  -1   2  15  106.82    4.08
  -1  -1  15  104.09    4.75
  -1   2  15  104.14    4.79
   2  -1  15   93.55    4.73
   4  -2 -15    1.07    0.91
  -2  -2 -15    1.05    0.92
  -2  -2 -15    2.26    1.04
  -2   4 -15    1.82    0.98
   4  -2 -15    2.41    0.95
  -2   4 -15    3.87    0.97
   2  -4  15    1.30    0.86
  -4   2  15    1.62    0.73
   2  -4  15    1.69    0.75
  -4   2  15    1.41    0.80
   0   3 -15    5.46    1.23
  -3   0 -15    5.68    1.24
   3  -3 -15    6.40    1.44
  -3   0 -15    8.50    1.51
   3  -3 -15    6.38    1.24
   3   0  15    7.18    1.52
   0  -3  15    8.03    1.46
   3   0  15    8.18    1.00
  -3   3  15    5.31    0.94
  -3   3  15    6.10    1.26
   0  -3  15    8.10    1.24
   3   0 -15   21.95    2.08
   3   0 -15   23.73    2.01
  -3   3 -15   27.42    2.08
   0  -3 -15   20.90    2.15
   0  -3 -15   23.96    2.05
  -3   3 -15   22.77    2.07
   3  -3  15   24.59    1.70
  -3   0  15   23.83    1.78
  -3   0  15   22.31    1.93
   3  -3  15   25.10    2.14
   0   3  15   26.42    1.57
  -3   6 -15   40.82    2.57
  -3   6 -15   42.33    2.80
  -3  -3 -15   45.36    3.00
  -6   3  15   45.24    2.63
   3  -6  15   44.89    2.88
   3  -6  15   40.78    2.56
   3   3  15   40.76    2.81
  -6   3  15   40.88    2.56
  -4  -1 -15   24.69    2.25
   5  -4 -15   23.92    2.31
  -1   5 -15   23.66    2.04
  -1   5 -15   22.40    1.71
  -4  -1 -15   23.42    2.18
   5  -4 -15   22.13    1.96
   1  -5  15   22.11    2.09
   4   1  15   26.27    2.22
  -5   4  15   23.88    1.96
   1  -5  15   23.12    1.84
  -5   4  15   23.78    1.82
   2  -4 -15    9.95    1.52
   2   2 -15    9.30    1.46
  -4   2 -15    7.76    1.52
   2   2 -15    8.14    1.46
   2  -4 -15    7.38    1.52
  -2   4  15    9.41    1.53
  -2   4  15   10.58    1.17
   4  -2  15    9.35    1.15
   4  -2  15    6.73    1.40
  -2  -2  15    8.53    1.27
  -2  -2  15    8.17    1.39
   5  -1 -15   30.09    2.52
  -1  -4 -15   29.37    2.62
  -4   5 -15   37.64    2.65
  -1  -4 -15   32.75    2.41
  -4   5 -15   32.15    2.31
  -5   1  15   34.47    2.26
   4  -5  15   33.61    2.48
   1   4  15   32.80    2.50
  -5   1  15   34.13    2.33
  -4   8 -15    5.39    1.21
  -4   8 -15    3.79    1.21
  -4  -4 -15    6.01    1.50
   4  -8  15    4.77    1.26
  -8   4  15    7.67    1.38
   4   4  15    3.96    1.24
  -8   4  15    6.93    1.22
  -2   7 -15   47.24    2.61
  -2   7 -15   42.10    2.78
  -5  -2 -15   48.61    3.25
  -7   5  15   47.60    2.77
  -7   5  15   48.94    2.75
   5   2  15   50.00    3.19
   2  -7  15   46.87    2.79
   2  -7  15   43.94    3.05
   4  -5 -15   15.51    2.02
   1   4 -15   17.58    1.88
  -5   1 -15   18.37    1.79
  -5   1 -15   16.23    2.16
   4  -5 -15   17.09    1.73
  -5   1 -15   15.99    1.77
   5  -1  15   16.70    1.94
  -1  -4  15   17.49    1.64
  -1  -4  15   16.44    1.84
  -4   5  15   17.98    1.43
  -4   5  15   15.59    1.66
   1  -5 -15   14.66    1.66
  -5   4 -15   13.61    1.90
   4   1 -15   13.18    1.78
   1  -5 -15   13.83    2.06
  -5   4 -15   14.84    1.75
   5  -4  15   12.61    1.68
  -4  -1  15   14.16    1.70
  -4  -1  15   14.04    1.75
  -5   7 -15    3.93    1.30
  -5   7 -15    5.19    1.24
  -2  -5 -15    3.79    1.20
   5  -7  15    3.41    1.05
   2   5  15    6.18    1.37
  -7   2  15    6.07    1.17
  -7   2  15    6.19    1.27
  -5  -5 -15   18.12    2.32
  -5  10 -15   20.24    1.85
 -10   5  15   17.15    2.18
   5   5  15   19.41    2.14
   5 -10  15   20.05    2.02
  -6  -3 -15   26.28    2.34
  -6  -3 -15   19.68    2.33
   6   3  15   24.44    2.34
   3  -9  15   23.16    2.21
  -9   6  15   26.37    2.17
   6  -6 -15  127.12    5.46
  -6   0 -15  123.12    5.67
  -6   0 -15  122.59    5.73
   0   6 -15  117.50    5.30
   0  -6  15  123.09    5.23
  -6   6  15  129.35    5.11
   0  -6  15  127.97    5.75
  -6   6  15  139.72    5.41
   3   3 -15    6.73    1.40
   3  -6 -15    7.98    1.42
  -6   3 -15    6.64    1.49
  -6   3 -15    9.23    1.75
  -3   6  15    8.59    1.08
   6  -3  15    8.91    1.56
  -3  -3  15    7.82    1.45
  -3   6  15    8.00    1.44
  -3  -3  15    8.64    1.34
   0  -6 -15   44.51    2.86
  -6   6 -15   41.33    2.92
  -6   6 -15   44.89    2.93
  -6   0  15   42.96    2.74
   0   6  15   42.59    2.94
   6  -6  15   50.04    2.89
  -6   0  15   44.19    2.73
  -6   9 -15    2.42    1.00
  -3  -6 -15    4.54    1.32
  -9   3  15    3.46    1.18
  -9   3  15    2.69    1.14
   6  -9  15    3.94    1.08
   3   6  15    2.82    1.15
  -9   3  15    4.23    1.20
  -6  12 -15   14.69    1.95
  -6  -6 -15   13.48    1.99
 -12   6  15   11.38    1.91
   6   6  15   12.14    1.99
  -7  -4 -15    0.59    0.98
  -7  -4 -15    0.75    1.00
  -7  -4 -15   -1.30    0.93
 -11   7  15    2.41    1.13
   7   4  15    0.49    0.93
   4 -11  15    0.02    0.95
  -7  -1 -15   10.56    1.94
  -7  -1 -15   10.42    1.77
   7   1  15    9.68    1.72
  -8   7  15    9.02    1.49
   1  -8  15    8.59    1.68
  -7   2 -15    1.81    0.97
  -7   2 -15    3.27    1.32
   2   5 -15    1.89    0.98
   5  -7 -15    1.70    0.89
  -2  -5  15    2.28    0.98
   7  -2  15    2.23    1.02
  -5   7  15    3.15    0.80
  -2  -5  15    2.64    1.05
  -5   7  15    2.89    1.00
  -7   5 -15  133.65    5.92
   2  -7 -15  137.09    5.63
  -7   5 -15  131.30    5.87
  -5  -2  15  127.83    5.69
  -5  -2  15  126.05    5.51
   7  -5  15  141.02    5.65
  -7   8 -15   22.48    2.12
  -1  -7 -15   21.98    2.10
  -7   8 -15   23.18    2.27
  -8   1  15   19.94    1.89
  -8   1  15   18.60    1.95
  -8   1  15   20.38    2.08
   1   7  15   24.48    2.31
  -4  -7 -15   28.50    2.42
  -7  11 -15   32.51    2.57
   4   7  15   29.16    2.61
 -11   4  15   26.91    2.46
 -11   4  15   30.77    2.64
  -7  -7 -15    2.89    1.62
 -14   7  15    6.11    1.96
   7   7  15    5.17    1.96
  -8  -5 -15    1.38    1.12
   8   5  15    4.19    1.56
 -13   8  15    3.16    1.40
  -8  -2 -15   13.66    2.12
  -8  -2 -15   16.04    2.14
  -8  -2 -15   11.80    1.98
 -10   8  15   15.38    1.93
   8   2  15   12.09    1.99
   2 -10  15   13.29    2.00
  -8   1 -15    0.85    1.08
   7  -8 -15    2.54    1.00
  -8   1 -15    0.26    0.79
  -1  -7  15    1.15    0.98
  -7   8  15    2.30    0.86
  -1  -7  15    1.81    0.98
   8  -1  15    2.69    1.07
  -7   8  15    1.16    0.76
   4   4 -15    2.18    0.95
  -8   4 -15    1.93    1.25
   4  -8 -15    1.34    0.92
  -8   4 -15    1.74    0.98
   8  -4  15    2.15    0.94
  -4  -4  15    3.57    1.14
  -4  -4  15    4.31    1.10
  -8   7 -15   16.75    1.93
  -8   7 -15   17.82    2.27
  -1   8  15   18.61    2.08
  -7  -1  15   18.91    1.88
  -7  -1  15   18.83    1.87
  -7  -1  15   15.19    1.92
  -8  10 -15   22.78    2.30
   2   8  15   23.32    2.41
 -10   2  15   22.48    2.20
 -10   2  15   24.15    2.25
  -5  -8 -15   61.33    3.69
  -8  13 -15   62.68    3.65
   5   8  15   58.55    3.96
 -13   5  15   67.17    3.85
 -13   5  15   64.55    3.84
  -9  -3 -15   19.62    2.20
  -9  -3 -15   21.68    2.44
 -12   9  15   20.73    2.42
   3 -12  15   13.93    2.02
   9  -9 -15    6.45    1.33
  -9   0 -15    4.97    1.57
  -9   0 -15    3.47    1.29
  -9   0 -15    4.75    1.40
   0  -9  15    3.75    1.37
  -9   9  15    5.27    1.17
   3   6 -15    3.47    1.06
  -9   3 -15    2.81    1.08
   6  -9 -15    2.60    1.04
  -9   3 -15    2.99    1.30
  -9   3 -15    1.83    1.00
  -6   9  15    2.05    0.94
  -3  -6  15    2.17    0.94
  -6   9  15    2.32    0.71
  -3  -6  15    0.44    0.95
  -9   6 -15    7.67    1.66
  -9   6 -15    8.24    1.62
  -6  -3  15   11.94    1.68
  -6  -3  15    9.83    1.59
  -6  -3  15    7.49    1.37
  -9   9 -15    1.61    1.03
  -9   9 -15    2.74    1.20
   0   9  15   -0.44    0.85
  -9   0  15    0.43    0.80
  -9   0  15    0.98    0.98
  -9   0  15   -0.02    0.83
  -3  -9 -15    5.92    1.54
  -9  12 -15    6.56    1.63
 -12   3  15    2.52    1.39
 -12   3  15    7.28    1.68
   3   9  15    6.41    1.63
 -10  -1 -15   33.67    2.83
 -10  -1 -15   34.55    2.87
 -10  -1 -15   39.01    3.19
   1 -11  15   30.97    2.95
 -11  10  15   36.04    2.61
 -10   2 -15   17.85    2.51
 -10   2 -15   15.97    2.08
 -10   2 -15   15.83    2.24
  -2  -8  15   16.29    2.30
  -8  10  15   16.88    1.66
  -2  -8  15   13.35    1.73
   5   5 -15    3.18    1.05
 -10   5 -15    1.84    0.98
 -10   5 -15    1.78    1.24
 -10   5 -15    2.80    1.20
  -5  -5  15    1.71    1.03
  -5  -5  15    2.20    1.04
 -10   8 -15    5.19    1.53
 -10   8 -15    3.92    1.41
  -8  -2  15    4.71    1.22
  -2  10  15    5.03    1.44
  -8  -2  15    4.30    1.19
  -8  -2  15    3.56    1.15
 -10  11 -15   11.50    2.05
   1  10  15   11.01    2.02
 -11   1  15    8.84    1.73
 -11   1  15    9.04    1.77
 -11  -2 -15   12.47    2.53
 -11  -2 -15    6.87    2.70
 -13  11  15   13.67    2.30
 -11   1 -15    3.88    1.61
 -11   1 -15    3.25    1.25
 -11   1 -15    3.34    1.30
 -10  11  15    4.40    1.12
  -1 -10  15    3.99    1.50
 -11   4 -15   82.91    4.68
 -11   4 -15   79.43    4.56
 -11   4 -15   82.57    4.14
  -4  -7  15   87.81    4.72
  -4  -7  15   80.27    4.03
 -11   7 -15    0.45    1.02
 -11   7 -15    1.08    1.18
  -7  -4  15    1.48    0.96
  -7  -4  15    0.68    0.90
  -7  -4  15   -0.23    0.80
 -11  10 -15   16.68    2.18
  -1  11  15   18.81    2.60
 -10  -1  15   16.56    2.12
 -10  -1  15   20.64    2.44
 -11  13 -15    4.94    2.01
 -13   2  15    4.87    1.73
   2  11  15    4.37    1.80
 -13   2  15    6.89    1.93
 -12   0 -15   12.51    1.94
 -12   0 -15    8.35    1.90
 -12  12  15   12.09    1.74
   0 -12  15    8.21    2.04
 -12   3 -15   11.69    2.15
 -12   3 -15   10.61    1.68
 -12   3 -15   11.79    2.18
  -3  -9  15   12.13    2.26
 -12   6 -15    8.52    1.86
 -12   6 -15    7.42    1.75
  -6  -6  15    6.26    1.54
  -6  -6  15    5.64    1.32
 -12   9 -15   41.67    3.16
 -12   9 -15   38.62    3.19
  -9  -3  15   37.31    2.75
  -3  12  15   43.75    3.25
  -9  -3  15   38.74    2.91
  -9  -3  15   39.95    2.92
 -12  12 -15   28.46    2.83
   0  12  15   25.29    2.75
 -12   0  15   26.86    2.67
 -12   0  15   21.29    2.44
 -13   2 -15    1.08    1.25
 -13   2 -15    2.67    1.76
  -2 -11  15    0.55    2.29
 -13   5 -15   18.06    2.50
 -13   5 -15   16.02    2.35
  -5  -8  15   14.91    2.32
 -13   8 -15    7.20    1.76
 -13   8 -15    8.88    1.91
  -8  -5  15    5.03    1.56
  -8  -5  15    5.61    1.56
  -8  -5  15    5.36    1.29
 -13  11 -15   11.84    2.61
 -11  -2  15    7.05    2.04
 -14   7 -15    8.54    2.22
 -14   7 -15   15.33    3.09
  -7  -7  15    8.56    2.49
   0   1 -16    0.94    0.86
   1  -1 -16   -0.56    0.79
   0   1 -16    2.67    1.08
   1  -1 -16    0.86    0.87
  -1   0 -16    0.39    0.83
  -1   0 -16    0.29    0.89
  -1   1  16    0.45    0.72
   0  -1  16   -0.31    0.68
   1   0  16    0.11    0.54
  -1   1  16    0.62    0.59
   0  -1  16   -0.15    0.54
   1   0  16    0.57    0.83
   3  -2 -16  143.82    6.03
   3  -2 -16  145.41    6.30
  -2  -1 -16  146.03    6.15
  -1   3 -16  143.88    6.09
  -2  -1 -16  152.98    6.30
   1  -3  16  143.69    5.58
  -3   2  16  145.48    5.56
   2   1  16  143.71    6.44
  -3   2  16  138.01    5.99
   1  -3  16  144.10    6.27
   2   1  16  145.17    5.25
   2   0 -16  149.58    6.21
   2   0 -16  148.55    6.27
   0  -2 -16  150.70    6.24
   0  -2 -16  148.01    6.42
  -2   2 -16  149.42    6.26
  -2   0  16  148.25    5.71
   0   2  16  146.54    6.43
   2  -2  16  152.28    5.61
  -2   0  16  141.58    6.18
   2  -2  16  152.04    6.49
   0   2  16  158.12    5.49
  -2   5 -16    6.38    1.24
  -2   5 -16    5.73    1.38
   5  -3 -16    3.46    1.12
  -5   3  16    4.32    1.09
   2  -5  16    3.92    1.19
  -5   3  16    5.62    1.09
   2  -5  16    5.22    1.15
   2  -3 -16   16.29    1.84
   1   2 -16   17.46    1.86
   2  -3 -16   10.96    1.81
  -3   1 -16   15.14    1.79
  -3   1 -16   14.78    2.01
  -1  -2  16   15.94    1.81
  -2   3  16   11.59    1.77
  -1  -2  16   14.13    1.45
  -2   3  16   16.41    1.40
   3  -1  16   13.18    1.95
   3  -1  16   15.25    1.37
  -3   4 -16   62.05    3.35
   4  -1 -16   57.05    3.37
  -3   4 -16   64.46    3.55
  -1  -3 -16   60.70    3.47
   4  -1 -16   59.02    3.63
  -4   1  16   61.64    3.15
   3  -4  16   61.89    3.09
   3  -4  16   62.24    3.64
  -4   1  16   60.32    3.41
  -3   7 -16  134.77    5.82
  -4  -3 -16  133.25    6.04
  -3   7 -16  133.05    5.58
   4   3  16  141.79    6.15
  -7   4  16  136.00    5.66
  -7   4  16  138.89    5.63
   3  -7  16  133.72    6.04
  -4   0 -16    7.51    1.62
   0   4 -16    7.84    1.21
   0   4 -16    6.89    1.41
  -4   0 -16    5.71    1.38
   4  -4 -16    6.95    1.38
  -4   4  16    7.86    1.41
   0  -4  16    5.19    1.31
   0  -4  16    6.39    1.23
   4   0  16    4.79    1.31
  -4   4  16    4.16    0.93
   3   1 -16    4.54    1.29
   3   1 -16    5.11    1.31
  -4   3 -16    5.23    1.22
   1  -4 -16    5.87    1.36
  -4   3 -16    4.20    1.31
   4  -3  16    5.02    1.01
  -1   4  16    5.40    0.87
   4  -3  16    5.48    1.33
  -3  -1  16    7.19    1.21
  -1   4  16    6.19    1.40
  -3  -1  16    8.06    1.46
  -4   6 -16   18.85    1.87
  -2  -4 -16   18.31    2.03
  -4   6 -16   21.40    2.20
   4  -6  16   20.64    2.08
  -6   2  16   19.63    1.86
  -6   2  16   19.57    1.81
  -5  -4 -16   13.52    2.12
  -4   9 -16   11.66    1.49
   5   4  16    8.04    1.65
   4  -9  16   13.13    1.85
  -9   5  16   13.71    1.90
  -5  -1 -16   31.06    2.63
   6  -5 -16   34.12    2.52
  -1   6 -16   28.61    2.42
   1  -6  16   32.88    2.33
  -6   5  16   30.82    2.14
  -6   5  16   31.69    2.29
   1  -6  16   29.53    2.59
   2   3 -16  260.70    9.34
  -5   2 -16  248.89    9.44
   3  -5 -16  257.12    9.24
  -5   2 -16  237.27    9.31
  -3   5  16  243.11    8.44
   5  -2  16  260.59    9.63
  -3   5  16  248.35    9.26
  -2  -3  16  248.84    9.42
  -2  -3  16  230.90    8.79
  -5   5 -16   18.14    1.87
   0  -5 -16   24.39    2.22
  -5   5 -16   19.87    2.17
   5  -5  16   21.45    2.09
  -5   0  16   20.37    1.86
  -5   0  16   23.10    2.05
  -5   8 -16   18.04    2.10
  -5   8 -16   17.54    1.88
  -3  -5 -16   20.97    2.14
   3   5  16   18.58    2.08
  -8   3  16   18.50    1.81
  -8   3  16   16.75    2.02
   5  -8  16   17.72    1.94
  -6  -5 -16    7.43    1.66
  -6  -5 -16    3.95    1.34
  -6  -5 -16    6.04    1.46
 -11   6  16    9.74    1.82
   6   5  16    6.43    1.64
  -6  -2 -16   30.41    2.58
  -6  -2 -16   36.26    2.96
  -8   6  16   30.73    2.37
   2  -8  16   32.45    2.69
   6   2  16   26.24    2.55
  -6   1 -16   36.52    2.92
  -6   1 -16   32.69    2.67
   1   5 -16   33.96    2.59
   5  -6 -16   38.35    2.66
  -1  -5  16   31.01    2.62
   6  -1  16   39.75    2.96
  -5   6  16   32.89    2.12
  -5   6  16   36.33    2.52
  -1  -5  16   33.91    2.36
   2  -6 -16    5.06    1.26
  -6   4 -16    6.58    1.58
   4   2 -16    7.07    1.47
  -6   4 -16    6.68    1.42
  -4  -2  16    5.82    1.32
  -4  -2  16    5.44    1.17
   6  -4  16    5.77    1.27
  -1  -6 -16  141.74    6.10
  -6   7 -16  140.21    6.16
  -6   7 -16  140.86    6.18
   1   6  16  143.11    6.28
  -7   1  16  143.43    5.93
   6  -7  16  148.40    6.05
  -7   1  16  131.66    5.92
  -6  10 -16   93.22    4.62
  -4  -6 -16   97.85    4.82
 -10   4  16   98.98    4.86
   4   6  16   94.67    4.99
  -7  -6 -16    0.42    1.11
 -13   7  16    0.87    1.24
   7   6  16    0.42    1.16
  -7  -3 -16   48.47    3.38
  -7  -3 -16   42.92    3.10
  -7  -3 -16   38.92    3.02
   7   3  16   43.53    3.17
 -10   7  16   44.79    2.95
   3 -10  16   39.37    3.05
   7  -7 -16   12.74    1.84
  -7   0 -16   10.43    1.85
  -7   0 -16    9.33    1.89
  -7   7  16    9.64    1.39
   7   0  16    9.07    1.76
   0  -7  16    9.80    1.57
  -7   7  16    8.31    1.29
   0  -7  16    8.58    1.69
   4  -7 -16   15.21    1.97
  -7   3 -16   13.09    1.94
   3   4 -16   17.79    1.96
  -7   3 -16   14.49    2.12
  -3  -4  16   13.78    1.77
  -4   7  16   13.75    1.83
   7  -3  16   15.74    2.03
  -3  -4  16   12.24    1.90
  -4   7  16   14.34    1.29
   1  -7 -16   38.61    2.71
  -7   6 -16   34.90    2.82
  -7   6 -16   35.76    2.77
  -6  -1  16   35.92    2.54
  -6  -1  16   35.96    2.63
   7  -6  16   34.22    2.49
  -7   9 -16   11.51    1.81
  -9   2  16    9.44    1.71
   2   7  16   10.65    1.84
  -9   2  16   11.65    1.55
  -5  -7 -16   19.93    2.21
  -7  12 -16   22.82    2.28
 -12   5  16   23.16    2.32
   5   7  16   25.66    2.62
  -8  -4 -16   56.94    3.62
  -8  -4 -16   62.20    3.82
   8   4  16   60.62    3.95
   4 -12  16   56.32    3.67
 -12   8  16   60.52    3.68
   9  -8 -16    5.68    1.40
  -8  -1 -16    4.73    1.56
  -8  -1 -16    3.39    1.35
  -8  -1 -16    3.05    1.28
  -9   8  16    5.00    1.25
   1  -9  16    3.18    1.33
  -8   2 -16   11.95    2.15
   2   6 -16   15.18    1.98
   6  -8 -16   15.18    1.86
  -8   2 -16   15.18    2.17
  -6   8  16   17.94    1.82
  -6   8  16   13.78    1.44
   8  -2  16   15.51    2.09
  -2  -6  16   12.59    2.02
  -2  -6  16   13.97    1.84
  -8   5 -16   34.17    2.75
  -8   5 -16   34.08    3.00
   3  -8 -16   36.60    2.61
   5   3 -16   38.20    2.81
  -5  -3  16   38.90    2.66
  -5  -3  16   34.11    2.70
  -8   8 -16    5.20    1.44
  -8   8 -16    3.78    1.29
   0   8  16    2.51    1.16
  -8   0  16    4.22    1.12
  -8   0  16    4.53    1.29
  -8  11 -16   14.42    2.16
  -3  -8 -16   13.07    2.05
   3   8  16   13.25    2.23
 -11   3  16   14.97    2.20
  -9  -2 -16   72.52    4.31
  -9  -2 -16   71.19    4.07
   2 -11  16   67.80    4.23
 -11   9  16   71.45    3.91
  -9   1 -16  178.38    7.47
  -9   1 -16  167.65    7.04
   8  -9 -16  176.39    7.04
  -9   1 -16  164.65    7.43
  -8   9  16  167.41    6.58
  -1  -8  16  165.69    6.86
   9  -1  16  183.22    7.19
  -1  -8  16  160.42    7.39
  -9   4 -16    7.20    1.75
   4   5 -16    4.51    1.25
  -9   4 -16    5.33    1.48
  -5   9  16    6.17    1.31
  -4  -5  16    6.01    1.36
  -4  -5  16    5.08    1.44
  -9   7 -16    1.35    1.12
  -9   7 -16    1.04    0.98
  -7  -2  16    1.86    1.06
  -7  -2  16    0.59    0.85
  -9  10 -16   41.85    3.19
 -10   1  16   38.44    2.93
 -10   1  16   40.11    3.00
   1   9  16   45.14    3.26
 -13   4  16    4.56    2.14
 -10   0 -16   11.68    2.19
 -10   0 -16    6.35    1.70
 -10   0 -16    7.74    1.67
   0 -10  16    4.52    1.62
 -10  10  16    5.90    1.28
 -10   3 -16   20.34    2.68
 -10   3 -16   18.42    2.08
 -10   3 -16   20.44    2.39
  -3  -7  16   20.82    2.09
  -3  -7  16   20.92    2.64
 -10   6 -16  166.77    7.31
 -10   6 -16  169.74    7.27
   6   4 -16  165.75    6.89
  -6  -4  16  171.38    7.05
  -6  -4  16  148.64    6.57
 -10   9 -16   64.13    3.86
 -10   9 -16   64.39    4.02
  -9  -1  16   64.90    3.62
  -9  -1  16   67.00    3.77
  -9  -1  16   59.97    3.67
  -1  10  16   58.00    3.85
 -10  12 -16    1.09    1.25
 -12   2  16    1.22    1.18
   2  10  16    1.67    1.27
 -12   2  16   -0.58    1.16
 -11  -1 -16   -0.50    1.49
 -11   2 -16    1.18    1.12
 -11   2 -16    0.92    1.09
 -11   2 -16    2.24    1.45
  -2  -9  16    0.35    1.18
  -9  11  16    0.49    0.80
 -11   5 -16    4.60    1.22
 -11   5 -16    4.73    1.68
 -11   5 -16    5.54    1.64
  -5  -6  16    4.64    1.50
  -5  -6  16    5.83    1.41
 -11   8 -16    7.53    1.76
 -11   8 -16    9.97    2.02
  -8  -3  16    5.73    1.46
  -8  -3  16    6.77    1.57
 -11  11 -16   65.10    4.14
 -11   0  16   62.87    3.95
 -11   0  16   59.15    3.72
   0  11  16   66.42    4.10
 -12   4 -16   22.49    2.67
 -12   4 -16   22.72    2.20
  -4  -8  16   20.11    2.55
  -4  -8  16   20.90    2.30
 -12   7 -16    2.02    1.44
 -12   7 -16    3.21    1.42
  -7  -5  16    1.71    1.05
  -7  -5  16    0.73    1.15
 -12  10 -16    0.30    1.34
 -10  -2  16    0.94    1.15
  -2  12  16    0.08    1.20
 -10  -2  16   -0.94    1.10
 -13   6 -16   19.04    2.71
 -13   6 -16   21.28    2.44
  -6  -7  16   20.96    2.66
  -6  -7  16   12.52    1.85
  -1   1 -17   11.77    1.87
   1   0 -17   11.76    1.85
   0  -1 -17   11.94    1.85
   1   0 -17   11.93    1.82
   0   1  17   11.16    1.85
   1  -1  17    8.91    1.26
  -1   0  17    9.40    1.63
   0   1  17   10.15    1.26
  -1   0  17   10.03    1.33
   1  -1  17   10.58    1.77
  -2   0 -17   33.50    2.70
   2  -2 -17   33.31    2.51
  -2   0 -17   34.50    3.84
   0   2 -17   36.21    2.73
  -2   2  17   35.09    2.62
  -2   2  17   32.38    2.03
   2   0  17   34.92    2.03
   0  -2  17   32.91    2.16
   2   0  17   29.83    2.73
   0  -2  17   30.51    2.58
  -2   3 -17    5.06    1.20
   3  -1 -17    2.80    1.15
  -1  -2 -17    3.65    1.22
  -2   3 -17    4.91    1.37
   2  -3  17    4.41    1.04
   1   2  17    2.80    1.19
  -3   1  17    5.26    1.32
  -3   1  17    1.93    0.83
   2  -3  17    2.86    1.12
  -3  -1 -17   53.57    3.48
   4  -3 -17   53.05    3.27
  -1   4 -17   58.33    3.45
  -1   4 -17   57.00    3.09
  -4   3  17   53.71    2.88
   1  -4  17   57.73    3.03
   3   1  17   54.59    3.63
   1  -4  17   55.43    3.50
  -4   3  17   52.85    3.25
   2   1 -17   22.62    2.18
  -3   2 -17   25.88    2.34
   1  -3 -17   21.24    2.11
   3  -2  17   25.39    1.80
  -1   3  17   22.18    1.64
  -1   3  17   21.11    2.26
  -2  -1  17   25.16    1.95
  -2  -1  17   24.56    2.28
   3  -2  17   21.58    2.23
  -3   5 -17   97.77    4.82
  -2  -3 -17   92.89    4.75
  -3   5 -17  100.06    4.60
   5  -2 -17   96.41    4.74
   3  -5  17  100.42    4.41
   3  -5  17   97.23    4.92
  -5   2  17   93.09    4.34
   2   3  17  100.92    5.16
  -5   2  17   93.96    4.59
   6  -4 -17    0.10    0.84
  -2   6 -17    0.54    1.03
  -2   6 -17    0.30    0.68
  -4  -2 -17    0.30    1.06
   2  -6  17    0.19    0.77
   2  -6  17    0.91    1.01
   4   2  17    0.81    1.00
  -6   4  17    0.74    0.73
  -6   4  17    0.51    0.72
   1   3 -17   -0.14    0.87
  -4   1 -17    0.29    0.94
   3  -4 -17   -0.02    0.76
  -3   4  17    0.53    0.63
   4  -1  17   -0.44    0.82
  -3   4  17    3.34    1.14
  -1  -3  17    0.21    0.71
  -1  -3  17    0.40    0.87
  -4   4 -17   44.18    2.94
   0  -4 -17   44.39    3.09
   4   0 -17   44.36    3.09
  -4   4 -17   45.59    3.20
  -4   0  17   46.13    3.02
   4  -4  17   45.95    3.12
  -4   0  17   46.03    2.77
   0   4  17   46.70    3.22
  -3  -4 -17    7.25    1.67
  -4   7 -17    9.00    1.56
  -4   7 -17    8.34    1.70
   4  -7  17    7.78    1.52
  -7   3  17    7.71    1.43
  -7   3  17   11.03    1.66
  -5  -3 -17    0.79    1.21
  -8   5  17    0.50    1.21
   3  -8  17    1.24    0.95
  -8   5  17    0.60    0.79
  -5   0 -17    0.60    0.89
   5  -5 -17   -0.97    0.72
  -5   0 -17    0.73    1.07
   0   5 -17    1.35    1.07
  -5   5  17    0.56    0.74
   0  -5  17   -0.29    0.79
   5   0  17    0.32    1.07
   0  -5  17   -0.03    0.82
  -5   5  17    0.41    0.62
   3   2 -17   14.23    2.00
   2  -5 -17   13.42    1.95
  -5   3 -17   14.33    1.77
  -5   3 -17   13.21    2.03
  -3  -2  17   11.62    1.65
  -2   5  17   11.85    1.77
  -3  -2  17   13.59    1.97
   5  -3  17   13.12    1.99
  -5   6 -17    0.39    0.84
  -1  -5 -17    0.72    1.11
  -5   6 -17    1.58    1.16
   5  -6  17   -0.07    0.77
  -6   1  17    1.65    0.95
  -6   1  17    1.56    0.86
  -4  -5 -17    8.87    1.82
  -5   9 -17    8.61    1.57
  -9   4  17    8.94    1.66
   4   5  17    9.52    1.75
   5  -9  17    6.88    1.42
  -6  -4 -17   65.63    3.85
  -6  -4 -17   69.21    4.11
  -6  -4 -17   65.98    3.96
   4 -10  17   64.13    3.90
 -10   6  17   60.11    3.63
   6   4  17   64.67    4.01
  -6  -1 -17    4.78    1.33
  -6  -1 -17    4.00    1.44
   7  -6 -17    4.72    1.30
  -1   7 -17    4.17    1.30
   6   1  17    5.67    1.49
   1  -7  17    2.53    1.25
  -7   6  17    5.51    1.21
   1  -7  17    4.51    1.30
  -7   6  17    4.78    1.11
  -6   2 -17    5.58    1.42
   4  -6 -17    4.59    1.33
   2   4 -17    4.00    1.33
  -6   2 -17    3.78    1.40
  -4   6  17    4.45    1.18
  -4   6  17    3.23    0.81
   6  -2  17    3.20    1.23
  -2  -4  17    3.50    1.16
  -2  -4  17    3.63    1.09
   1  -6 -17   10.72    1.79
  -6   5 -17    9.55    1.76
   5   1 -17    8.35    1.63
  -6   5 -17    9.24    1.88
  -5  -1  17    9.94    1.62
   6  -5  17   10.84    1.78
  -5  -1  17    9.97    1.64
  -6   8 -17    8.12    1.62
  -2  -6 -17    6.54    1.57
  -6   8 -17    7.93    1.67
  -8   2  17    8.41    1.49
   6  -8  17    8.79    1.55
  -8   2  17    7.85    1.58
  -5  -6 -17    1.27    1.09
  -5  -6 -17   -0.03    1.03
 -11   5  17    0.95    1.15
   5   6  17    1.79    1.20
  -7  -5 -17   24.52    2.58
 -12   7  17   30.14    2.59
   7   5  17   25.57    2.61
  -7  -2 -17   30.45    2.68
  -7  -2 -17   32.58    2.97
   9  -7 -17   33.44    2.66
  -9   7  17   32.02    2.51
   2  -9  17   31.60    2.86
  -7   1 -17   49.54    3.49
  -7   1 -17   45.56    3.51
   1   6 -17   51.09    3.26
   6  -7 -17   56.88    3.42
  -1  -6  17   53.48    3.61
  -1  -6  17   54.77    3.17
  -6   7  17   52.06    3.11
  -6   7  17   53.30    2.83
   7  -1  17   54.52    3.58
   4   3 -17   41.11    3.03
  -7   4 -17   41.41    3.29
   3  -7 -17   43.78    2.99
  -7   4 -17   40.61    3.05
  -4  -3  17   45.70    2.87
  -3   7  17   45.04    3.06
  -4  -3  17   43.87    3.12
   7  -4  17   47.03    3.06
  -7   7 -17    2.10    1.31
   0  -7 -17    3.13    1.24
  -7   7 -17    2.89    1.23
  -7   0  17    1.99    1.03
  -7   0  17    2.36    1.00
  -7  10 -17    2.59    1.20
 -10   3  17    1.90    1.19
   3   7  17    2.15    1.15
  -8  -3 -17    2.05    1.31
  -8  -3 -17    2.75    1.32
  -8  -3 -17    1.93    1.26
   3 -11  17    0.05    1.12
 -11   8  17    0.05    1.10
   8  -8 -17   12.00    1.86
  -8   0 -17   11.21    2.09
  -8   0 -17   12.13    2.08
   8   0  17    9.27    1.80
   0  -8  17    8.38    1.87
  -8   8  17    7.57    1.29
  -8   3 -17   67.40    4.13
   3   5 -17   73.03    4.02
  -8   3 -17   72.52    4.30
   5  -8 -17   73.80    3.96
   8  -3  17   72.69    4.00
  -3  -5  17   68.71    3.75
  -3  -5  17   73.90    4.21
  -5   8  17   71.69    3.87
  -8   6 -17    1.84    1.31
  -8   6 -17    1.02    1.02
   6   2 -17    1.16    1.08
  -6  -2  17    0.82    0.90
  -6  -2  17    1.02    0.96
  -8   9 -17   60.19    3.74
  -9   1  17   55.83    3.34
  -9   1  17   50.86    3.42
  -8  12 -17    1.16    1.52
  -4  -8 -17    3.07    1.30
 -12   4  17    1.34    1.23
   4   8  17    2.59    1.45
  -9  -1 -17   10.31    2.03
  -9  -1 -17   10.93    2.03
  10  -9 -17   11.13    1.90
  -9  -1 -17   10.03    1.86
   9   1  17    7.38    1.60
   1 -10  17    8.65    1.97
 -10   9  17    9.99    1.64
   7  -9 -17    2.57    1.22
  -9   2 -17    3.19    1.30
  -9   2 -17    1.29    1.10
  -9   2 -17    1.81    1.35
  -7   9  17    1.68    0.85
  -2  -7  17    2.20    1.11
  -2  -7  17    0.44    1.15
  -9   5 -17    1.23    1.00
  -9   5 -17    2.51    1.45
  -9   5 -17    1.79    1.16
   5   4 -17    1.50    1.08
  -5  -4  17    0.55    1.03
  -4   9  17    1.37    1.02
  -5  -4  17    2.20    1.20
  -9   8 -17   38.31    3.11
  -9   8 -17   38.60    3.10
  -8  -1  17   36.09    2.82
  -8  -1  17   36.25    2.76
  -9  11 -17   22.02    2.46
 -11   2  17   23.68    2.69
   2   9  17   20.45    2.47
 -10   1 -17    0.28    1.02
 -10   1 -17    0.44    1.34
 -10   1 -17   -0.35    1.07
  -9  10  17    0.69    0.88
  -1  -9  17    0.74    1.25
 -10   4 -17   39.76    3.33
 -10   4 -17   35.49    3.00
 -10   4 -17   38.30    2.73
  -4  -6  17   38.68    3.07
  -4  -6  17   34.46    2.71
 -10   7 -17    0.23    1.10
   7   3 -17    1.57    1.13
 -10   7 -17   -0.09    1.13
  -7  -3  17    0.68    1.01
  -7  -3  17   -0.12    0.99
 -10  10 -17    0.01    1.18
 -10   0  17    1.31    1.20
 -11   3 -17   -0.80    0.85
 -11   3 -17    3.34    1.71
 -11   3 -17    0.02    1.14
  -3  -8  17    1.97    1.50
 -11   6 -17   10.65    2.10
 -11   6 -17    9.61    1.96
  -6  -5  17    9.64    1.74
  -6  -5  17   11.11    1.95
 -11   9 -17   21.49    3.52
 -11   9 -17   21.51    2.62
  -9  -2  17   25.49    2.76
  -9  -2  17   20.56    2.30
 -12   5 -17    5.14    1.64
 -12   5 -17    8.47    2.06
  -5  -7  17    3.38    1.29
  -5  -7  17    7.83    1.94
 -12   8 -17    8.36    1.93
 -12   8 -17   11.44    2.32
  -8  -4  17    6.73    1.78
  -8  -4  17    5.56    1.68
   0   0 -18  109.26    5.21
   0   0  18  104.93    5.36
   0   0  18  108.72    4.47
  -1  -1 -18    6.63    1.52
   2  -1 -18    4.80    1.36
  -1   2 -18    6.98    1.62
   1   1  18    5.94    1.58
  -2   1  18    5.84    1.43
   1  -2  18    4.40    1.39
   1   1  18    4.51    0.95
   1  -2  18    4.19    0.97
  -2   1  18    4.34    0.98
   1  -2 -18   89.13    4.57
   1   1 -18   92.47    4.68
  -2   1 -18   87.93    4.62
  -1  -1  18   96.31    4.14
  -1   2  18   90.15    3.85
  -1   2  18   85.25    4.65
   2  -1  18   93.79    3.92
   2  -1  18   82.20    4.71
  -1  -1  18   85.92    4.70
  -2  -2 -18   17.74    2.13
  -2   4 -18   18.47    2.34
  -2   4 -18   19.74    1.93
   4  -2 -18   16.79    1.95
   2  -4  18   16.31    1.67
  -4   2  18   15.22    2.03
   2  -4  18   15.88    2.19
  -4   2  18   17.39    1.67
   2   2  18   16.62    2.45
   0   3 -18   57.40    3.55
   3  -3 -18   53.33    3.41
   0   3 -18   54.97    3.06
  -3   0 -18   53.68    3.51
  -3   3  18   53.40    3.41
   3   0  18   50.86    3.68
   0  -3  18   52.81    3.57
   0  -3  18   52.70    2.96
  -3   3  18   56.90    2.89
  -3   3 -18    9.64    1.67
   3   0 -18   10.49    1.82
   0  -3 -18   13.17    2.06
  -3   3 -18   12.82    2.08
   3  -3  18   12.06    1.47
   3  -3  18   10.50    1.88
  -3   0  18   13.08    1.96
  -3   0  18   16.46    1.84
   0   3  18   10.64    1.83
  -3   6 -18   35.78    2.92
  -3   6 -18   36.52    2.61
   6  -3 -18   38.63    2.93
  -3  -3 -18   40.39    3.14
  -6   3  18   35.88    2.65
   3  -6  18   40.39    3.04
  -6   3  18   39.09    2.64
   3   3  18   37.02    3.18
   5  -4 -18   60.08    3.65
  -1   5 -18   62.92    3.84
  -4  -1 -18   64.25    3.96
   4   1  18   66.70    4.21
   1  -5  18   64.02    3.98
  -5   4  18   62.97    3.61
   1  -5  18   66.35    3.46
  -5   4  18   64.41    3.28
   2  -4 -18   12.15    1.92
  -4   2 -18   13.46    1.75
  -4   2 -18   10.18    1.95
   2   2 -18   11.33    1.92
   4  -2  18   10.33    1.82
  -2  -2  18   10.22    1.58
  -2   4  18   13.32    1.46
  -2   4  18   11.97    1.84
  -2  -2  18   11.34    1.84
   5  -1 -18   72.31    4.10
  -1  -4 -18   77.28    4.26
  -4   5 -18   74.66    4.02
  -4   5 -18   76.95    4.23
   1   4  18   78.44    4.48
   4  -5  18   67.18    4.08
  -5   1  18   69.47    3.69
  -5   1  18   72.52    4.01
  -4  -4 -18   19.95    2.44
   8  -4 -18   22.05    2.28
  -4   8 -18   18.18    1.94
  -8   4  18   19.29    1.93
  -8   4  18   19.35    2.02
   4  -8  18   20.21    2.25
   7  -5 -18   19.42    2.12
  -5  -2 -18   20.60    2.65
  -2   7 -18   19.43    2.27
  -5  -2 -18   21.32    2.26
  -7   5  18   21.74    1.93
   5   2  18   20.10    2.58
  -7   5  18   18.10    1.89
   2  -7  18   20.58    2.40
  -5   1 -18    1.12    1.16
   4  -5 -18    1.15    0.98
  -5   1 -18    0.81    0.92
   1   4 -18    4.54    1.49
   5  -1  18    0.29    1.01
  -1  -4  18    0.50    0.95
  -1  -4  18    1.26    0.93
  -4   5  18    0.07    0.63
  -4   5  18    1.88    0.99
   1  -5 -18   73.37    4.14
  -5   4 -18   80.20    4.39
   4   1 -18   70.44    4.16
  -5   4 -18   72.91    4.11
  -4  -1  18   69.08    4.07
  -1   5  18   73.35    4.23
  -4  -1  18   73.03    3.77
   5  -4  18   79.79    4.30
   7  -2 -18   12.66    1.99
  -2  -5 -18   13.37    2.10
  -5   7 -18   14.66    1.88
  -5   7 -18   16.14    2.33
  -7   2  18   13.92    1.94
   5  -7  18   15.99    2.19
  -7   2  18   13.02    1.86
  -5  -5 -18   28.23    2.75
  -5  -5 -18   30.92    2.78
 -10   5  18   30.80    2.69
   5 -10  18   26.93    3.13
  -6  -3 -18   68.17    4.12
  -6  -3 -18   65.04    4.15
   9  -6 -18   72.09    4.08
  -9   6  18   68.96    3.80
   3  -9  18   63.37    4.07
   0   6 -18  102.27    5.13
   6  -6 -18  111.18    5.29
  -6   0 -18  103.67    5.45
  -6   0 -18  110.38    5.51
   0  -6  18  111.41    5.02
  -6   6  18  105.02    4.61
   6   0  18  117.73    5.72
  -6   6  18  107.34    4.98
   0  -6  18  108.31    5.58
   3   3 -18    0.38    1.03
  -6   3 -18    0.13    1.07
   3  -6 -18    0.84    1.05
  -6   3 -18   -0.72    0.70
   6  -3  18    1.38    1.01
  -3  -3  18   -0.43    0.77
  -3  -3  18    0.26    0.86
  -3   6  18   -0.56    0.74
  -6   6 -18   16.09    2.06
  -6   6 -18   21.33    2.61
   0  -6 -18   19.40    2.27
   6   0 -18   19.34    2.50
   0   6  18   19.52    2.28
  -6   0  18   17.82    2.17
   6  -6  18   19.03    2.06
  -6   0  18   18.34    2.02
  -3  -6 -18   21.65    2.43
  -6   9 -18   18.61    2.08
  -9   3  18   20.52    2.49
  -7  -4 -18   10.38    2.05
  11  -7 -18   13.78    2.19
  -7  -4 -18   16.07    2.29
  -7  -4 -18   10.26    2.09
   4 -11  18   14.06    2.31
 -11   7  18   12.32    2.04
  -7  -1 -18   56.51    3.92
   8  -7 -18   61.36    3.69
  -7  -1 -18   58.10    3.88
  -8   7  18   54.88    3.21
   1  -8  18   52.30    3.88
   7   1  18   63.17    3.85
   2   5 -18   50.11    3.37
   5  -7 -18   55.46    3.49
  -7   2 -18   53.58    3.63
  -7   2 -18   48.83    3.69
  -5   7  18   53.02    3.31
   7  -2  18   60.63    3.72
  -2  -5  18   53.57    3.63
  -2  -5  18   48.96    3.11
  -5   7  18   52.24    2.89
   5   2 -18  109.59    5.40
  -7   5 -18  103.17    5.46
   2  -7 -18  110.56    5.20
  -7   5 -18  105.12    5.38
  -2   7  18  113.69    5.41
   7  -5  18  111.76    5.24
  -5  -2  18  104.59    4.99
  -5  -2  18  107.36    5.29
  -7   8 -18   32.28    2.83
  -7   8 -18   34.88    2.99
  -8   1  18   37.20    2.81
  -8   1  18   35.74    2.63
  -4  -7 -18   10.94    1.85
  -7  11 -18   10.17    2.12
 -11   4  18   11.47    2.02
  -8  -2 -18    8.59    1.87
  -8  -2 -18    8.36    1.95
  10  -8 -18   10.43    1.88
  -8  -2 -18    7.32    1.78
   8   2  18    7.87    1.77
   2 -10  18    8.31    1.91
 -10   8  18    7.58    1.45
   7  -8 -18    1.50    1.12
  -8   1 -18    0.56    0.99
  -8   1 -18    0.86    1.26
   8  -1  18    0.41    0.98
  -1  -7  18    0.15    1.18
  -1  -7  18    0.32    1.02
  -7   8  18    0.27    0.78
  -8   4 -18   52.26    3.58
  -8   4 -18   50.19    3.64
   4   4 -18   52.15    3.48
   4  -8 -18   54.31    3.44
  -4  -4  18   53.59    3.37
  -4  -4  18   52.81    3.54
  -4   8  18   53.00    3.35
  -8   7 -18   48.60    3.53
  -8   7 -18   49.06    3.59
   7   1 -18   54.34    3.69
  -7  -1  18   54.83    3.41
  -7  -1  18   55.18    3.42
  -8  10 -18   46.71    3.38
 -10   2  18   51.15    3.49
  -9   0 -18    7.26    1.65
  -9   0 -18   11.56    2.01
   9  -9 -18   13.29    2.11
  -9   0 -18   10.72    2.06
  -9   9  18   13.21    1.73
   0  -9  18   14.11    2.45
  -9   3 -18   42.13    3.49
  -9   3 -18   43.80    3.38
  -9   3 -18   42.08    2.97
  -3  -6  18   41.32    3.36
  -3  -6  18   39.53    2.95
   6   3 -18    2.34    1.26
  -9   6 -18    1.69    1.51
  -9   6 -18    1.38    1.22
  -6  -3  18    0.33    1.06
  -3   9  18    1.09    1.12
  -6  -3  18    1.22    1.15
  -9   9 -18   14.08    2.17
  -9   0  18   16.35    2.22
  -9   0  18   13.18    1.91
 -10   2 -18    0.31    1.14
 -10   2 -18    1.22    1.54
 -10   2 -18    1.03    1.31
  -2  -8  18    2.05    1.48
 -10   5 -18   -0.31    1.32
 -10   5 -18   -0.32    1.09
  -5  10  18    0.43    0.96
  -5  -5  18   -1.33    1.00
  -5  -5  18    1.02    1.16
 -10   8 -18   39.96    3.31
 -10   8 -18   41.15    3.29
   8   2 -18   41.87    3.23
  -8  -2  18   39.50    3.02
  -8  -2  18   39.79    3.09
 -11   4 -18   72.82    4.36
 -11   4 -18   68.59    4.38
  -4  -7  18   66.44    4.32
  -4  -7  18   62.38    3.79
 -11   7 -18    6.73    1.85
   7   4 -18    8.79    2.04
 -11   7 -18   10.01    2.09
  -7  -4  18    6.36    1.68
  -7  -4  18    9.40    1.83
  -4  11  18    5.60    1.53
   1  -1 -19   14.08    2.16
   0   1 -19   16.99    2.33
  -1   0 -19   12.44    2.10
   0  -1  19   13.85    2.14
   1   0  19   18.11    1.58
   0  -1  19   16.00    1.60
  -1   1  19   16.81    2.23
   1   0  19   13.36    2.18
  -1   1  19   14.50    1.46
   3  -2 -19    2.60    1.24
  -1   3 -19    2.28    1.00
  -1   3 -19    1.48    1.20
  -2  -1 -19    2.64    1.34
  -3   2  19    1.59    0.79
  -3   2  19    2.40    1.16
   1  -3  19    1.21    1.09
   1  -3  19    1.92    0.90
   2   1  19    0.59    1.00
   0  -2 -19   11.93    2.04
  -2   2 -19   10.23    1.87
  -2   2 -19   12.12    1.88
   2   0 -19    9.50    1.82
  -2   0  19   10.32    1.51
  -2   0  19   12.55    2.02
   2  -2  19   11.32    2.07
   2  -2  19    8.99    1.31
   0   2  19   11.37    1.97
  -3  -2 -19    1.55    1.32
  -2   5 -19    1.16    0.89
  -2   5 -19    1.03    1.13
   5  -3 -19    1.55    1.13
  -5   3  19    0.69    0.80
   2  -5  19    0.05    0.92
   2  -5  19    1.07    1.10
   3   2  19    1.15    1.20
  -5   3  19    1.45    0.97
  -3   1 -19   35.80    2.79
   2  -3 -19   38.77    2.91
  -3   1 -19   34.83    2.98
   1   2 -19   32.34    2.79
  -1  -2  19   36.02    2.40
  -2   3  19   31.95    2.09
  -2   3  19   34.32    2.83
  -1  -2  19   29.22    2.76
   3  -1  19   33.78    3.00
  -3   4 -19    5.84    1.68
  -3   4 -19    5.31    1.29
   4  -1 -19    4.16    1.40
  -1  -3 -19    5.03    1.57
  -4   1  19    3.69    1.25
   1   3  19    4.38    1.58
   3  -4  19    6.48    1.69
  -4   1  19    6.81    1.32
  -3   7 -19    1.00    1.23
  -4  -3 -19    3.41    1.50
   7  -4 -19    1.97    1.28
  -7   4  19    2.37    1.12
   4   3  19    3.60    1.52
   3  -7  19    2.01    1.33
  -7   4  19    1.98    0.94
  -4   0 -19   60.65    3.80
  -4   0 -19   67.04    4.12
   4  -4 -19   63.10    3.84
   0   4 -19   64.64    3.90
   4   0  19   65.37    4.21
   0  -4  19   62.27    4.06
  -4   4  19   61.56    3.18
   0  -4  19   59.72    3.40
  -4   4  19   57.24    3.60
  -4   3 -19   57.24    3.82
  -4   3 -19   54.83    3.56
   3   1 -19   54.49    3.64
   1  -4 -19   56.25    3.63
  -1   4  19   56.90    3.67
  -3  -1  19   55.83    3.16
   4  -3  19   56.28    3.75
  -3  -1  19   52.50    3.56
  -4   6 -19   15.88    1.98
  -2  -4 -19   16.97    2.33
   6  -2 -19   18.07    2.42
  -4   6 -19   16.69    2.40
   4  -6  19   20.27    2.58
  -6   2  19   17.00    1.93
   2   4  19   17.62    2.47
  -6   2  19   20.00    2.24
  -5  -4 -19   15.61    2.47
   9  -5 -19   12.76    2.11
  -5  -4 -19   12.65    2.18
   4  -9  19   11.70    2.01
  -9   5  19   13.17    2.01
   5   4  19   13.79    2.33
  -5  -1 -19    1.37    1.29
   6  -5 -19    1.24    1.07
  -5  -1 -19    0.46    1.03
  -1   6 -19   -0.64    1.03
   1  -6  19    0.40    1.04
   1  -6  19    0.44    1.18
  -6   5  19    1.30    0.90
   5   1  19    0.59    1.20
  -6   5  19    0.78    0.89
   3  -5 -19   12.20    1.98
   2   3 -19    8.22    1.72
  -5   2 -19    9.11    1.79
  -5   2 -19    8.77    1.99
  -2  -3  19    6.57    1.39
   5  -2  19   10.14    1.89
  -3   5  19    9.20    1.73
  -2  -3  19    7.21    1.65
   5   0 -19    6.15    1.61
  -5   5 -19    5.73    1.47
  -5   5 -19    8.14    1.85
   0  -5 -19    7.87    1.80
  -5   0  19    5.22    1.33
  -5   0  19    5.31    1.32
   5  -5  19    6.32    1.54
   0   5  19    7.45    1.76
  -3  -5 -19   93.66    4.89
  -5   8 -19   86.06    4.53
   8  -3 -19   88.35    4.91
  -8   3  19   89.86    4.60
   5  -8  19   90.55    4.78
   3   5  19   90.22    5.12
  -6  -2 -19    6.12    1.74
  -6  -2 -19    3.14    1.59
   8  -6 -19    4.74    1.54
   6   2  19    4.87    1.62
  -8   6  19    2.35    1.16
   2  -8  19    2.99    1.38
   1   5 -19   15.68    2.28
  -6   1 -19   15.66    2.44
   5  -6 -19   18.11    2.13
  -6   1 -19   19.40    2.64
  -1  -5  19   15.69    2.02
  -5   6  19   15.67    2.01
   6  -1  19   14.19    2.15
  -5   6  19   14.92    1.52
  -1  -5  19   18.80    2.63
   2  -6 -19    6.93    1.68
  -6   4 -19    4.47    1.62
  -6   4 -19    4.38    1.48
   4   2 -19    3.59    1.44
  -4  -2  19    4.16    1.23
  -4  -2  19    3.41    1.23
   6  -4  19    4.53    1.40
  -2   6  19    3.97    1.40
   7  -1 -19    2.57    1.31
  -1  -6 -19    2.24    1.39
  -6   7 -19    2.78    1.29
  -6   7 -19    1.13    1.33
  -7   1  19    2.24    1.11
   6  -7  19    2.72    1.20
   1   6  19    2.12    1.43
  -7   1  19    3.88    1.34
  10  -4 -19    3.41    1.59
 -10   4  19    2.29    1.37
  -7   0 -19    4.90    1.73
  -7   0 -19    3.49    1.37
   7  -7 -19    3.70    1.35
   7   0  19    3.62    1.31
   0  -7  19    2.44    1.43
  -7   7  19    5.23    1.20
  -7   3 -19    8.71    2.00
   3   4 -19    7.75    1.82
  -7   3 -19    7.64    1.70
   4  -7 -19    7.44    1.68
  -3  -4  19    6.19    1.39
  -3  -4  19    6.97    1.63
   7  -3  19    8.29    1.65
  -4   7  19    6.24    1.49
   1  -7 -19    2.92    1.39
  -7   6 -19    0.96    1.18
   6   1 -19    1.16    1.32
  -7   6 -19   -0.11    1.25
  -1   7  19   -0.22    1.03
  -6  -1  19    0.12    1.05
  -6  -1  19    0.64    0.95
   9  -2 -19   20.08    2.74
  -7   9 -19   14.65    2.11
  -9   2  19   18.31    2.41
  -8  -1 -19   45.24    3.54
   9  -8 -19   47.86    3.34
  -8  -1 -19   38.72    3.22
  -8  -1 -19   38.85    3.03
   1  -9  19   30.67    3.16
   8   1  19   38.52    3.10
  -8   2 -19    7.79    2.05
  -8   2 -19    5.76    1.62
   6  -8 -19    4.33    1.39
  -2  -6  19    4.52    1.47
  -6   8  19    7.31    1.47
  -2  -6  19    4.92    1.73
  -8   5 -19   15.19    2.45
  -8   5 -19   13.46    2.15
   5   3 -19   12.90    2.05
  -5  -3  19   16.07    2.23
  -5  -3  19   10.30    1.80
  -3   8  19   12.74    2.01
  -8   8 -19    1.51    1.38
  -8   8 -19    1.67    1.40
   8   0 -19    1.92    1.38
  -8   0  19    0.50    1.13
  -8   0  19    0.35    1.08
   0   8  19    0.15    1.30
  -9   1 -19    4.01    1.52
  -9   1 -19    2.60    1.38
  -9   1 -19    6.97    1.87
  -1  -8  19    2.70    1.56
   4   5 -19    7.38    1.97
  -9   4 -19   10.33    2.06
  -9   4 -19    7.83    1.59
  -9   4 -19    8.06    2.03
  -4  -5  19    7.49    1.88
  -4  -5  19    8.46    1.69
  -5   9  19    8.93    1.64
  -9   7 -19   42.39    3.39
  -9   7 -19   42.44    3.37
   7   2 -19   44.43    3.31
  -7  -2  19   38.13    3.04
  -2   9  19   41.23    3.23
  -7  -2  19   41.85    3.10
 -10   3 -19    5.21    2.48
  -3  -7  19    6.05    2.35
 -10   6 -19    4.26    1.96
 -10   6 -19    7.10    2.00
   6   4 -19    3.25    2.19
  -6  -4  19    4.54    1.69
  -4  10  19    6.72    2.06
  -6  -4  19    2.93    1.37
   1   0 -20   41.03    3.11
   0  -1 -20   35.81    2.97
  -1   1 -20   38.28    3.10
   1  -1  20   39.87    3.30
  -1   0  20   38.20    2.42
   1  -1  20   40.15    2.46
   0   1  20   38.17    2.32
  -1   0  20   33.77    3.02
   0   1  20   37.39    3.16
   0   2 -20    0.44    1.25
   2  -2 -20    0.46    1.07
   0   2 -20    1.79    0.95
  -2   0 -20    0.99    1.23
   0  -2  20    0.40    0.82
  -2   2  20    0.43    1.05
   2   0  20    0.31    1.06
  -2   2  20    1.13    0.75
   0  -2  20    0.13    1.04
  -2   3 -20  136.69    6.24
  -1  -2 -20  132.31    6.16
   3  -1 -20  126.45    6.06
  -2   3 -20  124.35    5.80
  -3   1  20  129.93    5.39
  -3   1  20  131.75    6.14
   2  -3  20  125.51    5.33
   1   2  20  127.26    6.38
   2  -3  20  126.65    6.32
  -3  -1 -20   26.90    2.75
  -1   4 -20   22.18    2.64
   4  -3 -20   22.64    2.54
  -1   4 -20   25.08    2.61
  -4   3  20   24.66    2.44
   1  -4  20   24.36    2.10
   1  -4  20   23.33    2.71
   3   1  20   23.06    2.97
  -4   3  20   25.08    1.98
   1  -3 -20   -1.28    1.06
   2   1 -20    1.91    1.32
  -3   2 -20    0.78    1.31
  -3   2 -20    0.89    1.02
  -1   3  20    0.97    1.12
   3  -2  20    0.21    1.08
  -2  -1  20    0.26    1.02
  -2  -1  20    0.70    0.86
   5  -2 -20   16.15    2.34
  -2  -3 -20   15.84    2.36
  -3   5 -20   13.29    1.91
  -3   5 -20   15.67    2.39
  -5   2  20   12.76    1.81
   2   3  20   15.61    2.55
   3  -5  20   13.59    2.17
  -5   2  20   15.56    2.05
   6  -4 -20   68.37    4.17
  -2   6 -20   73.96    4.29
  -4  -2 -20   69.50    4.30
  -4  -2 -20   70.25    4.32
   4   2  20   70.08    4.50
   2  -6  20   66.66    4.40
  -6   4  20   66.94    3.89
  -6   4  20   68.40    3.64
   1   3 -20   18.16    2.56
   3  -4 -20   19.84    2.27
  -4   1 -20   16.37    2.60
  -4   1 -20   17.78    2.23
  -1  -3  20   16.56    1.93
  -1  -3  20   16.13    2.41
   4  -1  20   16.45    2.35
  -3   4  20   19.66    2.25
  -3   4  20   18.44    1.63
   0  -4 -20   18.04    2.48
  -4   4 -20   17.44    2.50
   4   0 -20   18.09    2.48
  -4   4 -20   18.01    2.15
   4  -4  20   19.00    2.58
  -4   0  20   19.01    2.15
  -4   0  20   17.47    2.28
   0   4  20   15.25    2.24
  -4   7 -20    7.31    1.80
   7  -3 -20    9.16    2.01
  -3  -4 -20    9.76    2.00
  -4   7 -20    7.79    1.61
  -7   3  20    7.01    1.51
   4  -7  20    7.57    1.68
  -7   3  20    7.41    1.50
   3   4  20    5.81    1.76
  -5  -3 -20   44.04    3.48
   8  -5 -20   51.62    3.63
  -5  -3 -20   47.94    3.63
  -8   5  20   47.39    3.12
  -5   0 -20    8.34    2.10
  -5   0 -20    6.92    1.70
   0   5 -20    5.59    1.67
   5  -5 -20    5.33    1.60
  -5   5  20    5.61    1.43
   5   0  20    6.77    1.81
  -5   5  20    4.85    1.10
   0  -5  20    7.19    1.81
   0  -5  20    6.24    1.46
   2  -5 -20   46.68    3.45
  -5   3 -20   43.20    3.58
  -5   3 -20   47.36    3.39
   3   2 -20   51.88    3.66
  -3  -2  20   47.51    3.50
  -2   5  20   46.53    3.35
   5  -3  20   50.25    3.62
  -3  -2  20   44.15    2.97
   6  -1 -20   49.07    3.65
  -5   6 -20   51.97    3.48
  -5   6 -20   49.12    3.65
  -1  -5 -20   49.80    3.58
   5  -6  20   49.22    3.54
  -6   1  20   48.94    3.15
  -6   1  20   50.66    3.38
   1   5  20   47.37    3.66
   7  -6 -20   25.50    2.67
  -6  -1 -20   16.96    2.41
  -6  -1 -20   21.81    2.79
  -7   6  20   19.55    1.97
   1  -7  20   18.96    2.75
   6   1  20   23.16    2.60
  -6   2 -20   86.56    4.86
   2   4 -20   87.49    4.76
  -6   2 -20   85.49    5.03
   4  -6 -20   91.06    4.80
  -2  -4  20   76.92    4.27
   6  -2  20   93.53    4.99
  -4   6  20   91.32    4.69
  -2  -4  20   80.19    4.85
  -6   5 -20   20.11    2.78
   5   1 -20   20.15    2.74
   1  -6 -20   20.07    2.57
  -6   5 -20   14.80    2.20
  -5  -1  20   15.43    2.11
  -1   6  20   15.98    2.28
   6  -5  20   17.91    2.45
  -5  -1  20   15.07    2.24
  -6   8 -20    7.18    1.61
   8  -2 -20   11.87    2.22
  -2  -6 -20   11.02    2.05
  -8   2  20    9.79    1.76
  -8   2  20    9.95    1.79
   2   6  20   13.88    2.41
  -7   1 -20    3.88    1.56
  -7   1 -20    2.74    1.64
   6  -7 -20    0.60    1.30
  -1  -6  20    2.16    1.58
   7  -1  20    2.12    1.35
  -1  -6  20    0.75    1.28
  -6   7  20    2.27    1.14
   4   3 -20    0.28    1.23
  -7   4 -20    0.69    1.53
   3  -7 -20    1.91    1.25
  -7   4 -20    2.55    1.43
  -4  -3  20    1.45    1.20
   7  -4  20    2.61    1.24
  -3   7  20    0.70    1.10
  -4  -3  20   -0.54    1.08
  -7   7 -20   72.18    4.29
  -7   7 -20   70.56    4.29
   7   0 -20   62.81    4.24
  -7   0  20   59.00    3.76
   0   7  20   70.69    4.31
  -7   0  20   69.48    4.01
  -8   3 -20   11.80    2.17
   3   5 -20   11.28    2.11
  -8   3 -20   17.74    2.71
   5  -8 -20   14.33    2.58
  -3  -5  20   15.00    2.18
  -3  -5  20   11.59    2.23
  -5   8  20   11.50    1.76
  -8   6 -20    3.88    1.64
   6   2 -20    4.09    1.71
  -8   6 -20    6.18    1.74
  -6  -2  20    3.19    1.39
  -6  -2  20    2.70    1.38
  -2   8  20    3.63    1.40
   0   0 -21   92.13    5.02
   0   0  21   85.51    5.09
  -1   2 -21   13.15    1.94
  -1   2 -21   14.85    2.41
  -1  -1 -21   14.55    2.40
   2  -1 -21   16.29    2.43
   1  -2  21   17.60    2.57
  -2   1  21   14.16    2.14
  -2   1  21   13.43    1.62
   1   1  21   18.61    2.66
   1  -2  21   16.24    1.80
   1   1 -21    1.63    1.44
  -2   1 -21    2.06    1.25
  -2   1 -21    2.30    1.45
   1  -2 -21    1.72    1.31
  -1  -1  21    1.06    0.91
  -1  -1  21    3.29    1.47
  -1   2  21    1.61    1.26
   2  -1  21    2.53    1.51
   4  -2 -21    2.35    1.44
  -2  -2 -21    2.58    1.62
  -2   4 -21    0.51    0.99
  -2   4 -21    0.66    1.43
  -4   2  21    1.35    1.12
   2   2  21    0.41    1.36
   2  -4  21    1.56    1.41
  -4   2  21    1.97    1.03
  -3   0 -21    3.00    1.63
   3  -3 -21    0.42    1.26
  -3   0 -21    4.22    1.50
   0   3 -21    1.47    1.54
  -3   3  21    3.44    1.28
   0  -3  21    3.00    1.59
   0  -3  21    2.89    1.14
  -3   3  21    1.33    0.88
   3   0  21    1.47    1.34
  -3   3 -21    1.74    1.48
   0  -3 -21   -0.01    1.19
  -3   3 -21    1.69    1.15
   3   0 -21    0.56    1.38
  -3   0  21    1.11    1.23
   0   3  21   -0.13    1.12
  -3   0  21    0.96    1.00
   3  -3  21    1.38    1.36
  -3   6 -21    5.33    1.76
   6  -3 -21    6.16    1.71
  -3  -3 -21    7.22    1.99
  -6   3  21    5.45    1.35
  -6   3  21    5.25    1.46
   3  -6  21    5.81    1.74
   3   3  21    5.65    1.80
  -4  -1 -21   45.21    3.62
   5  -4 -21   40.26    3.26
  -1   5 -21   39.85    3.38
  -4  -1 -21   42.35    3.34
   4   1  21   42.40    3.57
  -5   4  21   39.42    2.61
   1  -5  21   36.57    3.40
  -5   4  21   39.27    3.01
   2  -4 -21    4.25    1.66
  -4   2 -21    7.56    2.07
  -4   2 -21    4.02    1.45
   2   2 -21    3.95    1.68
   4  -2  21    4.76    1.67
  -2  -2  21    2.93    1.55
  -2   4  21    5.61    1.62
  -2  -2  21    5.45    1.40
  -1  -4 -21    1.57    1.42
  -4   5 -21   -0.14    1.04
  -4   5 -21    0.67    1.52
   5  -1 -21   -1.24    1.15
  -5   1  21    2.00    1.17
   4  -5  21    0.57    1.30
   1   4  21    0.36    1.22
  -5   1  21    0.29    1.02
  -5   1 -21    7.22    1.85
  -5   1 -21    7.18    2.02
   4  -5 -21    5.87    1.77
   1   4 -21    5.41    1.81
  -1  -4  21    5.84    1.46
  -1  -4  21    4.70    1.69
  -4   5  21    6.61    1.54
   5  -1  21    6.29    1.76
  -5   4 -21   47.34    3.43
   1  -5 -21   39.52    3.31
   4   1 -21   44.54    3.46
  -5   4 -21   43.11    3.59
   5  -4  21   47.86    3.56
  -4  -1  21   39.49    2.88
  -1   5  21   43.88    3.45
  -4  -1  21   44.94    3.36
   6  -6 -21    1.81    2.06
  -6   0 -21    2.71    1.95
  -6   0 -21    2.06    1.58
   0  -6  21    2.24    1.57
   6   0  21    0.34    1.78
  -6   3 -21   10.44    1.91
  -6   3 -21   14.98    2.47
   3   3 -21   14.00    2.40
   3  -6 -21   12.05    2.03
  -3  -3  21   12.33    2.20
   6  -3  21   10.05    1.96
  -3  -3  21   11.21    1.87
  -3   6  21   14.32    2.05
   6   0 -21   21.37    3.25
  -6   6 -21   10.44    2.99
  -6   6 -21   35.74    5.15
  -6   0  21   23.26    3.05
   0   6  21   22.46    3.24
   1  -1 -22   12.31    2.26
   0   1 -22    9.95    2.13
  -1   0 -22   10.41    2.25
  -1   0 -22   14.43    2.19
   0   1 -22    8.45    1.55
   0  -1  22   10.06    2.12
  -1   1  22   11.75    2.26
   0  -1  22    9.50    1.51
   1   0  22   11.00    2.27
  -2  -1 -22    0.89    1.23
  -1   3 -22    1.13    1.61
   3  -2 -22    0.22    1.34
  -2  -1 -22    0.74    1.52
   1  -3  22    0.51    1.34
   1  -3  22   -0.32    0.94
  -3   2  22    0.56    1.23
  -3   2  22   -0.05    0.84
   2   1  22    1.53    1.40
  -2   2 -22    8.24    2.12
  -2   2 -22    8.02    1.70
   2   0 -22    8.64    2.10
   0  -2 -22    8.90    2.07
  -2   0  22    6.78    1.32
   0   2  22    8.39    1.96
   2  -2  22    6.86    1.98
  -2   0  22    5.50    1.60
  -3   1 -22  144.08    6.52
  -3   1 -22  144.10    6.79
   2  -3 -22  139.68    6.47
   1   2 -22  142.77    6.66
  -2   3  22  145.28    6.64
  -1  -2  22  129.30    6.71
  -1  -2  22  129.96    5.74
  -3   4 -22   13.87    2.83
  -3   4 -22   19.37    3.45
  -1  -3 -22   15.94    2.65
   4  -1 -22   16.00    2.66
   1   3  22   11.91    2.31
  -4   1  22   11.64    2.03
   3  -4  22   17.31    2.75
  -4   1  22   13.83    2.41
  -4   0 -22    0.85    2.11
  -4   3 -22    2.39    1.68
   1  -4 -22    3.77    1.68
  -4   3 -22    0.81    1.29
   3   1 -22    1.88    1.86
  -3  -1  22    2.54    1.20
   4  -3  22    1.76    1.88
  -3  -1  22    0.60    1.38
  -1   4  22    1.15    1.34
   0   0   0    0.00    0.00
;
_shelx_hkl_checksum     88502
_shelx_res_file
;
TITL Cd3TeO6 in R-3
    stidy.res
    created by SHELXL-2017/1 at 14:40:45 on 15-May-2018
CELL 0.71073   9.16200   9.16200  11.07360  90.0000  90.0000 120.0000
ZERR    6.00   0.00020   0.00020   0.00030   0.0000   0.0000   0.0000
LATT  3
SYMM -Y, X-Y, Z
SYMM -X+Y, -X, Z
SFAC CD O TE
UNIT 18 36 6
TEMP 23
L.S. 16
BOND
LIST 6
FMAP 2
acta
PLAN 20
WGHT    0.002100   11.267400
EXTI    0.004344
FVAR       0.05718
CD1   1    0.039468    0.264242    0.212099    11.00000    0.00657    0.00745 =
         0.00789   -0.00099   -0.00052    0.00348
TE1   3    0.000000    0.000000    0.500000    10.16667    0.00419    0.00419 =
         0.00492    0.00000    0.00000    0.00210
TE2   3    0.000000    0.000000    0.000000    10.16667    0.00403    0.00403 =
         0.00464    0.00000    0.00000    0.00202
O1    2    0.028884    0.190256    0.405596    11.00000    0.01024    0.00739 =
         0.00823    0.00235   -0.00006    0.00434
O2    2    0.180004    0.150895    0.105702    11.00000    0.00579    0.00687 =
         0.00935   -0.00173   -0.00244    0.00213
HKLF 4 1 0 1 0 1 0 0 0 0 -1
REM  Cd3TeO6 in R-3
REM R1 =  0.0234 for    1526 Fo > 4sig(Fo)  and  0.0263 for all    1623 data
REM     33 parameters refined using      0 restraints
END
WGHT      0.0020     11.2766
REM Highest difference peak  2.571,  deepest hole -1.528,  1-sigma level  0.331
Q1    1   0.0000  0.0000  0.1399  10.33333  0.05    2.57
Q2    1   0.0007  0.1998  0.2404  11.00000  0.05    2.34
Q3    1   0.0113  0.2988  0.2399  11.00000  0.05    2.00
Q4    1  -0.1455  0.1097  0.3827  11.00000  0.05    1.81
Q5    1   0.0000  0.0000  0.3247  10.33333  0.05    1.22
Q6    1   0.0931  0.3499  0.1928  11.00000  0.05    1.21
Q7    1  -0.0220  0.1762  0.4477  11.00000  0.05    1.14
Q8    1   0.1156  0.4149  0.2050  11.00000  0.05    1.11
Q9    1   0.0303  0.3402  0.2832  11.00000  0.05    1.00
Q10   1  -0.0736  0.2535  0.1883  11.00000  0.05    0.99
Q11   1  -0.0003  0.1555  0.3416  11.00000  0.05    0.97
Q12   1   0.0032  0.1430  0.4906  11.00000  0.05    0.96
Q13   1   0.0988  0.0850  0.3045  11.00000  0.05    0.94
Q14   1   0.0220  0.1115  0.3819  11.00000  0.05    0.94
Q15   1  -0.0614  0.2008  0.4620  11.00000  0.05    0.94
Q16   1   0.2002  0.2017  0.2364  11.00000  0.05    0.89
Q17   1   0.0927  0.2995  0.2502  11.00000  0.05    0.89
Q18   1   0.1410  0.3318  0.3668  11.00000  0.05    0.87
Q19   1   0.1789  0.0260  0.1269  11.00000  0.05    0.83
Q20   1   0.0190  0.3249  0.1802  11.00000  0.05    0.82
;
_shelx_res_checksum     82706
data_global
_journal_date_recd_electronic     2018-10-02
_journal_date_accepted     2018-10-08
_journal_name_full     'Acta Crystallographica, Section E'
_journal_year     2018
_journal_volume     74
_journal_issue     11
_journal_page_first     1561
_journal_page_last     1564
_journal_paper_category     GI
_journal_paper_doi     10.1107/S2056989018014214
_journal_coeditor_code     VN2137
_publ_contact_author_name
;
Matthias Weil
;
_publ_contact_author_address
;
Institute for Chemical Technologies and Analytics
Division of Structural Chemistry
Vienna University of Technology
Getreidemarkt 9/164-SC
A-1060 Vienna
Austria
;
_publ_contact_author_email     'matthias.weil@tuwien.ac.at'
_publ_contact_author_fax     '+43 1 58801 17199'
_publ_contact_author_phone     '+43 1 58801 17122'
_publ_section_title
;
A new form of Cd~3~TeO~6~ revealing dimorphism
;
_publ_section_title_footnote     .
loop_
    _publ_author_name
    _publ_author_footnote
    _publ_author_address
    'Weil, Matthias' .
;
Institute for Chemical Technologies and Analytics
Division of Structural Chemistry
TU Wien
Getreidemarkt 9/164-SC
A-1060 Vienna
Austria
;
    'Veyer, Th\'eo' .
;
IUT Bordeaux 1
15 Rue Naudet
33175 Gradignan
France
;
_publ_section_synopsis
;
A new modification of Cd~3~TeO~6~, denoted as the \b-form, has been
structurally determined, adopting the rhombohedral Mg~3~TeO~6~ structure type.
;
