# Supplementary material for: A new form of Cd3TeO6 revealing dimorphism
Source: Acta Crystallogr E Crystallogr Commun. 2018 Oct 12;74(Pt 11):1561–4. doi: 10.1107/S2056989018014214 (PMC6218891; doi:10.1107/S2056989018014214)
Supplement: Supplementary file 2 [file e-74-01561-Isup2.hkl]

data_I                                                                          
_shelx_title ' Cd3TeO6 in R-3'                                                  
_shelx_refln_list_code          4                                               
_shelx_F_calc_maximum      707.70                                               
_exptl_crystal_F_000      1464.00                                               
_reflns_d_resolution_high  0.4879                                               
                                                                                
loop_                                                                           
 _space_group_symop_operation_xyz                                               
 'x, y, z'                                                                      
 '-y, x-y, z'                                                                   
 '-x+y, -x, z'                                                                  
 'x+2/3, y+1/3, z+1/3'                                                          
 '-y+2/3, x-y+1/3, z+1/3'                                                       
 '-x+y+2/3, -x+1/3, z+1/3'                                                      
 'x+1/3, y+2/3, z+2/3'                                                          
 '-y+1/3, x-y+2/3, z+2/3'                                                       
 '-x+y+1/3, -x+2/3, z+2/3'                                                      
 '-x, -y, -z'                                                                   
 'y, -x+y, -z'                                                                  
 'x-y, x, -z'                                                                   
 '-x+2/3, -y+1/3, -z+1/3'                                                       
 'y+2/3, -x+y+1/3, -z+1/3'                                                      
 'x-y+2/3, x+1/3, -z+1/3'                                                       
 '-x+1/3, -y+2/3, -z+2/3'                                                       
 'y+1/3, -x+y+2/3, -z+2/3'                                                      
 'x-y+1/3, x+2/3, -z+2/3'                                                       
                                                                                
_cell_length_a     9.1620                                                       
_cell_length_b     9.1620                                                       
_cell_length_c    11.0736                                                       
_cell_angle_alpha  90.000                                                       
_cell_angle_beta   90.000                                                       
_cell_angle_gamma 120.000                                                       
                                                                                
_shelx_F_squared_multiplier     1.000                                           
                                                                                
loop_                                                                           
 _refln_index_h                                                                 
 _refln_index_k                                                                 
 _refln_index_l                                                                 
 _refln_F_squared_calc                                                          
 _refln_F_squared_meas                                                          
 _refln_F_squared_sigma                                                         
 _refln_observed_status                                                         
  -1   2   0       5123.74       5756.57       432.82 o                         
   0   3   0      89701.28      92041.45      1204.09 o                         
  -2   4   0       2486.53       2288.25        52.63 o                         
  -4   5   0     500842.31     505032.09      4168.46 o                         
  -1   5   0      12208.59      13133.23       222.71 o                         
  -3   6   0         27.34        448.22       143.75 o                         
   0   6   0       1828.61       5370.76       239.89 o                         
  -5   7   0       1022.44       1265.92        84.34 o                         
  -2   7   0      82394.28      81176.59       831.98 o                         
  -7   8   0     209474.97     206272.89      2019.44 o                         
  -4   8   0      87081.95      84226.48       869.15 o                         
  -1   8   0         37.74        939.77       102.11 o                         
  -6   9   0       2822.70       3000.46       153.39 o                         
  -3   9   0      73112.96      72774.81       815.54 o                         
   0   9   0       4612.10       4991.20       260.33 o                         
  -8  10   0      31083.12      30405.15       448.85 o                         
  -5  10   0        424.60        941.42       194.30 o                         
  -2  10   0       4816.39       5527.38       199.53 o                         
 -10  11   0       2578.74       2773.11       186.73 o                         
  -7  11   0       3752.92       4395.56       191.16 o                         
  -4  11   0       1061.67       1504.15       176.32 o                         
  -1  11   0      18255.45      18016.17       470.77 o                         
  -9  12   0       1402.02       1802.28       232.31 o                         
  -6  12   0     109256.83     109486.41      1392.51 o                         
  -3  12   0     113671.46     109704.22      2081.91 o                         
   0  12   0       1221.09       1514.02       264.66 o                         
 -11  13   0     136812.11     134481.91      2058.49 o                         
  -8  13   0      22623.64      22094.42       417.89 o                         
  -5  13   0         19.35        112.75        80.78 o                         
  -2  13   0       2310.08       2427.81       211.90 o                         
 -13  14   0        683.03        637.30       130.42 o                         
 -10  14   0        369.14        510.62       114.80 o                         
  -7  14   0       2429.54       2470.57       148.69 o                         
  -4  14   0         27.49        228.19       110.42 o                         
  -1  14   0      10885.47      11224.56       408.19 o                         
 -12  15   0        417.49        555.17       128.85 o                         
  -9  15   0       2175.18       2148.64       169.49 o                         
  -6  15   0      21991.62      22586.75       533.12 o                         
  -3  15   0       3970.62       4569.09       298.74 o                         
   0  15   0        977.76        999.76       169.25 o                         
 -14  16   0      10208.97       9926.53       390.91 o                         
 -11  16   0      12977.23      12492.29       402.53 o                         
  -8  16   0        371.77        427.70       131.90 o                         
  -5  16   0      17050.61      17234.22       545.26 o                         
  -2  16   0      51366.54      52063.41       905.97 o                         
 -13  17   0       1045.45        931.75       179.21 o                         
 -10  17   0      48291.17      48867.75       943.96 o                         
  -7  17   0      21612.43      21682.59       626.16 o                         
  -4  17   0        617.26        604.14       171.26 o                         
 -12  18   0       2651.35       2213.76       221.64 o                         
  -9  18   0        385.51        183.68       219.20 o                         
  -6  18   0        220.49        293.72       164.33 o                         
  -1   1   1         18.23        152.94        36.70 o                         
  -3   2   1     371001.91     359985.12      5192.79 o                         
   0   2   1      32085.47      33045.49       758.61 o                         
  -5   3   1     151127.19     148630.47      1369.66 o                         
  -2   3   1      81528.79      86089.18      3172.32 o                         
   1   3   1       6147.45       6828.36       150.20 o                         
  -7   4   1       8209.31      10654.73       173.52 o                         
  -4   4   1      15243.95      16141.41       315.41 o                         
  -1   4   1       4448.03       5302.02       143.54 o                         
   2   4   1      55350.70      55336.60       524.98 o                         
  -9   5   1       2020.08       3527.16       108.09 o                         
  -6   5   1      42679.80      42355.15       438.22 o                         
  -3   5   1      19401.71      20801.40       642.78 o                         
   0   5   1      20412.40      21209.97       252.41 o                         
   3   5   1      28533.93      27766.43       318.83 o                         
 -11   6   1      25953.08      25404.98       371.56 o                         
  -8   6   1       2798.03       2879.62        92.46 o                         
  -5   6   1        721.02       1076.68        63.53 o                         
  -2   6   1     119027.27     119396.05      1117.47 o                         
   1   6   1        103.54       1157.72       166.89 o                         
   4   6   1      53098.91      52429.73       672.00 o                         
 -13   7   1       6992.20       6772.97       204.79 o                         
 -10   7   1      16544.35      16769.02       284.03 o                         
  -7   7   1      38064.88      38304.48       392.23 o                         
  -4   7   1      53566.39      51340.56       522.47 o                         
  -1   7   1      56681.54      55950.24       596.09 o                         
   2   7   1       6627.81       7074.80       151.28 o                         
   5   7   1       2870.86       2947.99       129.27 o                         
 -15   8   1      17603.33      17513.24       439.12 o                         
 -12   8   1        105.17        399.30        79.62 o                         
  -9   8   1      51082.85      49840.35       686.26 o                         
  -6   8   1      18651.55      18300.94       266.40 o                         
  -3   8   1      10417.49      10105.22       160.10 o                         
   0   8   1       3094.53       3225.11        98.37 o                         
   3   8   1      66636.60      65270.13      1103.17 o                         
   6   8   1       1335.36       1367.04       139.21 o                         
 -17   9   1       7104.54       6957.42       377.10 o                         
 -14   9   1      14725.55      15115.21       406.87 o                         
 -11   9   1       5290.08       5565.14       220.74 o                         
  -8   9   1       2901.38       3029.58       140.62 o                         
  -5   9   1      55175.29      53292.89       628.46 o                         
  -2   9   1      59525.33      58086.71       727.47 o                         
   1   9   1      10626.12       9922.63       287.14 o                         
   4   9   1       3831.86       3793.06       192.45 o                         
   7   9   1       3762.08       3632.80       244.36 o                         
 -16  10   1       2302.33       2346.49       247.27 o                         
 -13  10   1       2021.79       2040.71       193.67 o                         
 -10  10   1      68625.77      67794.23      1010.26 o                         
  -7  10   1       2623.75       2748.40       109.13 o                         
  -4  10   1      28828.89      28033.89       438.40 o                         
  -1  10   1       1551.56       2119.50       212.07 o                         
   2  10   1        167.05        223.97       101.26 o                         
   5  10   1       7424.31       7335.41       297.35 o                         
   8  10   1        336.58        550.24       243.70 o                         
 -18  11   1       9541.74      10096.47       445.15 o                         
 -15  11   1      22154.50      22290.65       626.05 o                         
 -12  11   1       8942.53       8912.13       302.17 o                         
  -9  11   1       5707.39       5713.41       189.21 o                         
  -6  11   1       5295.66       5681.54       160.63 o                         
  -3  11   1       6286.25       6683.17       272.02 o                         
   0  11   1       4593.19       4597.70       218.59 o                         
   3  11   1         70.77        125.29        98.48 o                         
   6  11   1       1484.70       1671.39       201.55 o                         
 -17  12   1       8714.56       8339.47       348.79 o                         
 -14  12   1        281.88        282.40       129.33 o                         
 -11  12   1         21.82        764.19       259.31 o                         
  -8  12   1       9330.90       8934.19       205.93 o                         
  -5  12   1        324.99        512.70        84.31 o                         
  -2  12   1       1178.50       1234.32       155.33 o                         
   1  12   1        309.34        655.99       129.10 o                         
   4  12   1      24229.31      24043.61       612.76 o                         
 -16  13   1       1640.93       1670.57       196.41 o                         
 -13  13   1       2128.05       2273.21       196.80 o                         
 -10  13   1          4.77        352.92       124.92 o                         
  -7  13   1       3540.41       3484.56       153.56 o                         
  -4  13   1       9033.68       9575.73       298.92 o                         
  -1  13   1      39856.55      38539.84       856.23 o                         
   2  13   1       1339.04       1461.65       175.22 o                         
   5  13   1      10590.58      10829.49       513.90 o                         
 -15  14   1        414.01        539.88       132.71 o                         
 -12  14   1        291.96        216.97       105.89 o                         
  -9  14   1      36913.90      36623.67       657.32 o                         
  -6  14   1      10343.99      10634.89       348.83 o                         
  -3  14   1      19546.34      19653.16       495.70 o                         
   0  14   1       6470.42       6406.19       324.06 o                         
   3  14   1        111.80        428.95       167.10 o                         
 -17  15   1       2819.35       3066.80       258.34 o                         
 -14  15   1      25586.00      24983.63       658.36 o                         
 -11  15   1       1937.23       2122.49       211.38 o                         
  -8  15   1      21291.43      20823.44       477.28 o                         
  -5  15   1       1113.84       1218.03       162.88 o                         
  -2  15   1       1378.02       1078.19       167.19 o                         
   1  15   1        185.33        281.30       147.91 o                         
 -16  16   1      10064.20       9360.51       390.56 o                         
 -13  16   1       6010.99       6119.36       305.30 o                         
 -10  16   1        560.90        832.04       151.60 o                         
  -7  16   1        785.59        791.57       141.81 o                         
  -4  16   1       5413.40       5759.54       302.91 o                         
  -1  16   1       1566.12       1653.20       206.10 o                         
 -15  17   1        646.60        765.28       200.20 o                         
 -12  17   1        502.34        596.98       150.55 o                         
  -9  17   1       7661.50       7811.76       327.44 o                         
  -6  17   1        283.30        406.14       165.48 o                         
  -3  17   1        312.33        340.22       165.50 o                         
 -11  18   1       2408.51       2681.92       234.24 o                         
  -8  18   1       2965.77       2995.66       348.45 o                         
  -5  18   1       5858.09       5936.85       449.66 o                         
   0   1   2      12652.50      12973.59       202.76 o                         
  -2   2   2     173067.25     182455.00      2853.08 o                         
   1   2   2      70933.30      73396.40       760.50 o                         
  -4   3   2     179220.66     189149.80      1648.54 o                         
  -1   3   2     373659.38     374679.31      5579.96 o                         
   2   3   2      62812.59      69418.38      1263.89 o                         
  -6   4   2     194045.16     194884.78      1791.51 o                         
  -3   4   2      45157.05      47304.11       637.46 o                         
   0   4   2      57121.42      57989.04       623.22 o                         
   3   4   2      22829.81      22903.54       267.47 o                         
  -8   5   2      79466.26      78044.77       812.03 o                         
  -5   5   2       5705.85       6346.13       122.60 o                         
  -2   5   2      22943.58      22617.45       328.11 o                         
   1   5   2      66904.80      64767.83       637.69 o                         
   4   5   2     122744.43     118180.20      1206.01 o                         
 -10   6   2      17275.78      16882.78       271.01 o                         
  -7   6   2      23983.93      24377.36       322.19 o                         
  -4   6   2     150108.09     154272.73      1369.41 o                         
  -1   6   2     198686.38     198189.33      1905.56 o                         
   2   6   2       6322.73       6818.20       146.50 o                         
   5   6   2      18545.33      18286.37       315.26 o                         
 -12   7   2      26232.72      26130.81       392.89 o                         
  -9   7   2     123561.25     126603.86      1226.80 o                         
  -6   7   2      58052.41      56902.02       584.75 o                         
  -3   7   2       4831.44       5402.10       224.96 o                         
   0   7   2      88703.88      88828.05       907.44 o                         
   3   7   2      55382.02      53861.95       689.02 o                         
   6   7   2      10430.06      10607.26       232.10 o                         
 -14   8   2      48365.30      47212.48       792.76 o                         
 -11   8   2       2520.03       2698.64       134.06 o                         
  -8   8   2      21809.96      22379.62       389.60 o                         
  -5   8   2     124048.37     128780.10      1183.95 o                         
  -2   8   2       3476.70       3670.89       143.83 o                         
   1   8   2      14426.55      15381.04       279.26 o                         
   4   8   2       8687.49       8194.75       226.81 o                         
   7   8   2       6864.19       7003.32       290.63 o                         
 -16   9   2        559.76        586.47       140.78 o                         
 -13   9   2      30948.05      31158.18       581.73 o                         
 -10   9   2      44091.14      42420.46       684.24 o                         
  -7   9   2      15672.14      15670.79       239.52 o                         
  -4   9   2       1135.79       1391.32        90.14 o                         
  -1   9   2      10314.69      10254.14       221.58 o                         
   2   9   2      28310.87      28025.85       614.52 o                         
   5   9   2      57615.43      56751.14       926.77 o                         
   8   9   2      24676.05      24842.52      1076.19 o                         
 -18  10   2      17780.52      18091.54       711.11 o                         
 -15  10   2       2244.16       2158.94       224.98 o                         
 -12  10   2       7427.87       7624.80       271.29 o                         
  -9  10   2      14221.79      14223.53       276.23 o                         
  -6  10   2      10381.88      10414.71       192.83 o                         
  -3  10   2      82009.91      81244.11      1051.22 o                         
   0  10   2     105364.32     102065.15      1572.05 o                         
   3  10   2       3195.68       3011.76       224.20 o                         
   6  10   2       1131.24       1224.51       168.82 o                         
 -17  11   2        382.24        346.64       149.50 o                         
 -14  11   2       6822.88       6919.74       260.04 o                         
 -11  11   2      22246.64      21209.59       442.57 o                         
  -8  11   2     103652.56     104613.88      1115.01 o                         
  -5  11   2      63910.98      62081.25       796.14 o                         
  -2  11   2       6121.10       6055.90       221.16 o                         
   1  11   2       2027.20       1938.27       173.76 o                         
   4  11   2      18907.77      17897.49       441.25 o                         
   7  11   2        643.26        571.72       169.94 o                         
 -16  12   2      30526.42      30129.47       680.66 o                         
 -13  12   2      61201.66      60758.08      1062.71 o                         
 -10  12   2       3751.10       3761.34       179.68 o                         
  -7  12   2       5913.43       5814.86       165.85 o                         
  -4  12   2      21844.81      22111.53       402.45 o                         
  -1  12   2      13496.99      13649.48       569.01 o                         
   2  12   2        480.76       1215.56       197.43 o                         
   5  12   2      12607.17      12414.91       483.66 o                         
 -18  13   2      15645.93      14754.92       485.81 o                         
 -15  13   2       2013.25       2209.12       212.83 o                         
 -12  13   2        626.08        542.84       111.94 o                         
  -9  13   2      25492.86      25303.41       499.83 o                         
  -6  13   2       2447.53       2529.45       154.44 o                         
  -3  13   2       9412.48       9324.12       316.98 o                         
   0  13   2      14773.71      14075.06       464.21 o                         
   3  13   2       5823.58       5836.28       276.90 o                         
 -17  14   2       6584.15       6659.57       422.86 o                         
 -14  14   2       9235.96       8759.93       327.15 o                         
 -11  14   2       1330.40       1505.54       166.19 o                         
  -8  14   2      24806.01      24493.20       453.54 o                         
  -5  14   2       6257.49       6098.29       221.29 o                         
  -2  14   2      17977.31      17817.99       480.63 o                         
   1  14   2      37782.63      36869.62       875.34 o                         
 -16  15   2       5613.26       5565.45       325.89 o                         
 -13  15   2      13756.52      13836.76       615.41 o                         
 -10  15   2       5357.24       5402.78       236.75 o                         
  -7  15   2      36673.37      36452.36       613.07 o                         
  -4  15   2      41478.67      39874.19       803.43 o                         
  -1  15   2       1494.09       1889.66       200.22 o                         
   2  15   2       1461.08       1731.89       237.54 o                         
 -15  16   2      11251.96      11181.99       511.39 o                         
 -12  16   2      36652.83      37251.93       773.06 o                         
  -9  16   2      10489.00       9879.04       315.18 o                         
  -6  16   2      12344.82      12058.64       393.21 o                         
  -3  16   2        993.24       1101.37       173.76 o                         
   0  16   2       5271.93       5252.95       314.43 o                         
 -14  17   2        389.37        311.72       163.85 o                         
 -11  17   2       3533.52       4042.15       272.62 o                         
  -8  17   2       5863.25       6021.59       311.17 o                         
  -5  17   2       6109.07       6059.85       313.73 o                         
  -2  17   2      13860.35      13781.42       474.73 o                         
 -13  18   2       5174.60       3791.61       385.61 o                         
 -10  18   2       8895.13       9261.40       360.00 o                         
  -7  18   2      26470.82      27629.44      1056.45 o                         
   0   0   3     263803.09     289520.66     11894.51 o                         
   1   1   3     201316.81     213327.81      4479.83 o                         
  -1   2   3      29611.00      31523.77       477.22 o                         
   2   2   3      10920.57      11930.00       273.64 o                         
  -3   3   3       2419.27       2631.39        78.72 o                         
   0   3   3      35119.51      35695.76       521.80 o                         
   3   3   3         51.50       1810.69       198.81 o                         
  -5   4   3      11413.17      12364.69       243.49 o                         
  -2   4   3       1363.46       1728.89        94.20 o                         
   1   4   3      61654.23      60550.91       565.97 o                         
   4   4   3       5400.07       5623.05       116.53 o                         
  -7   5   3       2956.38       4022.71       130.57 o                         
  -4   5   3      79447.73      80544.39       825.76 o                         
  -1   5   3      48238.60      47725.57       477.64 o                         
   2   5   3     153600.16     149769.92      1407.41 o                         
   5   5   3          1.04        126.87        46.22 o                         
  -9   6   3       4686.79       5350.52       126.84 o                         
  -6   6   3     153377.28     154101.77      1323.48 o                         
  -3   6   3      58809.93      59020.75       615.20 o                         
   0   6   3      18862.59      19236.05       260.39 o                         
   3   6   3       6880.93       6660.98       130.36 o                         
   6   6   3      13027.68      12878.04       294.70 o                         
 -11   7   3      71339.17      71234.23       855.81 o                         
  -8   7   3         42.65        318.90        43.95 o                         
  -5   7   3      19626.88      19108.83       216.81 o                         
  -2   7   3      15354.96      15463.58       200.02 o                         
   1   7   3      40214.91      39268.37       434.23 o                         
   4   7   3       1691.11       2224.30       184.25 o                         
   7   7   3       8462.22       8668.56       243.03 o                         
 -13   8   3       6343.24       6294.96       232.16 o                         
 -10   8   3       6049.66       6545.57       200.01 o                         
  -7   8   3      32665.50      33053.89       368.20 o                         
  -4   8   3      14369.15      14103.32       202.06 o                         
  -1   8   3      34459.70      32914.85       417.94 o                         
   2   8   3        793.85       1108.02       281.60 o                         
   5   8   3       5257.07       5251.62       219.93 o                         
   8   8   3       9557.43       8943.51       420.32 o                         
 -15   9   3       5062.78       5084.32       262.82 o                         
 -12   9   3      19401.99      19480.04       481.34 o                         
  -9   9   3       2541.07       2909.37       175.24 o                         
  -6   9   3      31208.54      29891.13       361.87 o                         
  -3   9   3       7750.79       8411.18       181.28 o                         
   0   9   3         58.80       1840.30       152.30 o                         
   3   9   3      35624.86      34583.80       619.23 o                         
   6   9   3        177.15        265.54       123.35 o                         
   9   9   3       2619.06       3037.99       367.39 o                         
 -17  10   3       1638.53       1764.80       226.10 o                         
 -14  10   3      12105.84      11949.86       345.02 o                         
 -11  10   3       2354.53       2581.29       150.52 o                         
  -8  10   3       9494.55       9588.03       187.83 o                         
  -5  10   3      24283.44      24001.82       330.10 o                         
  -2  10   3      23411.47      22991.29       422.15 o                         
   1  10   3       4499.54       4529.73       192.00 o                         
   4  10   3       3942.23       3722.62       245.52 o                         
   7  10   3       7129.29       7705.67       385.26 o                         
 -16  11   3       1166.33       1401.33       204.11 o                         
 -13  11   3          0.19        299.97       135.90 o                         
 -10  11   3      31438.06      30909.13       517.34 o                         
  -7  11   3        338.92        504.61        77.21 o                         
  -4  11   3       8539.48       8871.68       224.97 o                         
  -1  11   3       8146.42       7852.60       248.94 o                         
   2  11   3      24474.15      22827.11       542.49 o                         
   5  11   3          1.24         77.84       125.82 o                         
 -18  12   3       4259.10       4180.54       278.68 o                         
 -15  12   3       7016.84       6998.18       309.10 o                         
 -12  12   3       2960.70       3183.64       180.92 o                         
  -9  12   3       5128.14       5196.04       168.19 o                         
  -6  12   3      21958.24      21809.03       375.27 o                         
  -3  12   3      19540.78      19329.70       375.11 o                         
   0  12   3      20456.59      19854.72       498.70 o                         
   3  12   3      15785.05      15235.97       454.18 o                         
   6  12   3        520.39        449.23       165.89 o                         
 -17  13   3       2116.44       2013.06       222.38 o                         
 -14  13   3       4791.09       4569.20       304.76 o                         
 -11  13   3      24500.39      24573.29       467.05 o                         
  -8  13   3          0.45         88.87        66.11 o                         
  -5  13   3      50254.10      50122.04       704.32 o                         
  -2  13   3       2254.77       2471.09       201.36 o                         
   1  13   3       2193.77       2507.66       221.08 o                         
   4  13   3       1652.62       1560.93       207.77 o                         
 -16  14   3       6301.47       6158.42       319.46 o                         
 -13  14   3      13994.55      13738.81       369.63 o                         
 -10  14   3      26009.03      25651.24       521.21 o                         
  -7  14   3       1730.54       1965.09       137.12 o                         
  -4  14   3         34.91        532.04       272.49 o                         
  -1  14   3       1312.33       1726.46       190.68 o                         
   2  14   3       2545.62       2462.03       232.15 o                         
 -15  15   3       2042.20       2129.69       278.51 o                         
 -12  15   3       2487.45       2408.03       204.21 o                         
  -9  15   3       1217.73       1414.19       152.08 o                         
  -6  15   3        475.91        647.24       107.51 o                         
  -3  15   3       1693.06       1964.51       196.71 o                         
   0  15   3         12.10        -68.44       143.64 o                         
 -14  16   3        187.77        150.81       151.03 o                         
 -11  16   3       2422.83       2619.38       219.50 o                         
  -8  16   3          1.71        276.21       112.15 o                         
  -5  16   3        797.79        689.28       148.14 o                         
  -2  16   3       8731.56       8568.47       396.54 o                         
 -13  17   3         55.36         97.79       137.40 o                         
 -10  17   3       5510.41       5769.80       261.93 o                         
  -7  17   3       2278.01       2436.37       218.88 o                         
  -4  17   3      18323.63      18292.26       570.43 o                         
 -12  18   3       2125.13       2399.39       224.33 o                         
  -9  18   3      19952.48      20122.01       613.55 o                         
  -6  18   3          4.64        145.49       156.85 o                         
  -1   1   4     106215.16     110715.38      1423.65 o                         
  -3   2   4     335911.84     339679.31      3106.99 o                         
   0   2   4       6469.57       6738.30        86.69 o                         
  -5   3   4      42273.36      41454.21       497.47 o                         
  -2   3   4       3363.88       4693.46       157.37 o                         
   1   3   4     261244.97     262793.56      2955.63 o                         
  -7   4   4      43821.15      44520.16       491.62 o                         
  -4   4   4     207722.62     213061.41      1858.46 o                         
  -1   4   4      33017.57      34666.87       634.50 o                         
   2   4   4      66688.98      65729.73       569.94 o                         
  -9   5   4      42455.61      42441.45       561.85 o                         
  -6   5   4      35563.57      37102.04       440.92 o                         
  -3   5   4     114035.48     113596.27       981.07 o                         
   0   5   4       8474.14       9743.88       230.43 o                         
   3   5   4      32921.58      34207.76       410.21 o                         
 -11   6   4      31550.72      31453.74       479.16 o                         
  -8   6   4      40400.19      40130.03       442.23 o                         
  -5   6   4        889.23       1364.58        81.37 o                         
  -2   6   4     133407.25     130725.22      1226.83 o                         
   1   6   4       3088.47       3523.09       210.97 o                         
   4   6   4      15810.68      15758.09       234.16 o                         
 -13   7   4       3287.63       3548.88       153.61 o                         
 -10   7   4      16046.29      16404.98       258.08 o                         
  -7   7   4      63459.12      64585.06       719.91 o                         
  -4   7   4      10032.83      10126.72       146.56 o                         
  -1   7   4      13475.57      14081.52       226.00 o                         
   2   7   4      88397.83      86273.75       873.38 o                         
   5   7   4      59396.70      57791.68       727.48 o                         
 -15   8   4      25642.94      24741.17       480.40 o                         
 -12   8   4       2427.43       2475.37       142.90 o                         
  -9   8   4      13288.51      13406.48       227.74 o                         
  -6   8   4       4814.76       4926.59       153.95 o                         
  -3   8   4     200261.70     196584.33      1921.49 o                         
   0   8   4      57962.46      56681.89       673.83 o                         
   3   8   4      59950.79      57302.32       766.89 o                         
   6   8   4      10470.75       9809.36       312.83 o                         
 -17   9   4       1238.44       1592.43       280.79 o                         
 -14   9   4       1589.74       1921.11       165.61 o                         
 -11   9   4      48606.18      48020.45       713.23 o                         
  -8   9   4     103525.70     102041.07       982.18 o                         
  -5   9   4      69144.66      67837.00       707.86 o                         
  -2   9   4      64378.36      62745.07       777.78 o                         
   1   9   4         11.31        403.51       109.53 o                         
   4   9   4        688.87        884.94       128.09 o                         
   7   9   4      16605.06      16185.05       521.20 o                         
 -16  10   4      44813.98      44913.82       880.18 o                         
 -13  10   4      31882.95      32528.25       717.19 o                         
 -10  10   4      59332.59      61123.97       847.97 o                         
  -7  10   4      14607.44      14724.90       232.00 o                         
  -4  10   4       9448.17       9172.50       193.31 o                         
  -1  10   4      10676.57      10810.97       256.97 o                         
   2  10   4      20250.73      19546.32       429.61 o                         
   5  10   4          6.87        460.21       138.40 o                         
   8  10   4        494.23        761.30       270.25 o                         
 -18  11   4      14883.02      14553.91       638.60 o                         
 -15  11   4      23622.53      23510.69       522.69 o                         
 -12  11   4        245.48        407.29        99.72 o                         
  -9  11   4       1722.46       1996.76       110.91 o                         
  -6  11   4      40761.52      40204.46       504.56 o                         
  -3  11   4       5254.87       5240.52       240.62 o                         
   0  11   4        650.92       1792.40       384.27 o                         
   3  11   4      18054.95      16723.31       465.54 o                         
   6  11   4      24537.57      24296.34       601.22 o                         
 -17  12   4       2185.83       2372.69       227.25 o                         
 -14  12   4       5001.79       4964.38       280.17 o                         
 -11  12   4      21789.46      21367.10       418.16 o                         
  -8  12   4         54.57         94.42        63.19 o                         
  -5  12   4        880.77       1286.76       174.66 o                         
  -2  12   4      61537.57      60217.00       938.92 o                         
   1  12   4      19566.73      18725.50       493.51 o                         
   4  12   4      28346.99      27499.91       592.48 o                         
 -16  13   4       3153.76       2925.26       245.23 o                         
 -13  13   4         13.59        108.97       108.53 o                         
 -10  13   4      16763.38      17128.75       369.66 o                         
  -7  13   4      52534.50      51772.25       720.56 o                         
  -4  13   4      24801.61      24541.07       429.42 o                         
  -1  13   4      40015.34      39335.49       790.74 o                         
   2  13   4         90.52        248.89       137.05 o                         
 -15  14   4      26709.89      27445.44       712.46 o                         
 -12  14   4      19001.10      18742.44       436.83 o                         
  -9  14   4      40462.72      40250.06       655.95 o                         
  -6  14   4      14000.32      14366.31       333.02 o                         
  -3  14   4       5974.50       6187.76       277.44 o                         
   0  14   4        247.46        351.17       152.46 o                         
   3  14   4      19192.57      18539.66       587.31 o                         
 -14  15   4      28488.97      29228.00      1033.08 o                         
 -11  15   4         26.91        225.28       117.56 o                         
  -8  15   4       7913.27       8057.05       255.65 o                         
  -5  15   4       9957.09       9858.12       309.15 o                         
  -2  15   4      23379.49      23634.54       655.52 o                         
   1  15   4       3686.88       4616.28       334.86 o                         
 -16  16   4       3065.63       2066.26       744.96 o                         
 -13  16   4        116.78        106.15       124.99 o                         
 -10  16   4      27064.85      26939.41       561.77 o                         
  -7  16   4      12603.96      12963.99       339.54 o                         
  -4  16   4       5221.15       5749.27       325.54 o                         
  -1  16   4      15003.33      14813.98       518.49 o                         
 -12  17   4       5909.47       5767.82       350.07 o                         
  -9  17   4       9751.29      10235.84       332.54 o                         
  -6  17   4      11838.53      11428.06       409.61 o                         
  -3  17   4       1051.91        986.24       207.23 o                         
 -11  18   4       2412.39       2655.99       238.99 o                         
  -8  18   4       6173.41       5457.89       459.18 o                         
   0   1   5      47498.88      47155.29       440.35 o                         
  -2   2   5      76856.14      75750.59       717.56 o                         
   1   2   5      41317.95      43822.81       418.35 o                         
  -4   3   5       5278.39       5596.40       163.71 o                         
  -1   3   5       3732.49       4227.25        66.97 o                         
   2   3   5      15134.35      15377.34       217.75 o                         
  -6   4   5        823.04       1056.39       118.88 o                         
  -3   4   5     147956.73     147470.00      1128.59 o                         
   0   4   5     138967.42     139672.19      1197.94 o                         
   3   4   5      41347.16      40424.62       393.94 o                         
  -8   5   5     132144.33     131278.03      1329.96 o                         
  -5   5   5       2564.24       2752.78        63.85 o                         
  -2   5   5     118514.97     117577.52      1060.87 o                         
   1   5   5       5070.76       6312.73       211.37 o                         
   4   5   5        573.05        930.88        97.88 o                         
 -10   6   5      21139.44      21078.14       308.07 o                         
  -7   6   5      46348.36      45588.55       431.41 o                         
  -4   6   5          1.35        275.80        45.15 o                         
  -1   6   5       8361.55       8320.07       130.60 o                         
   2   6   5          3.35        177.32        53.72 o                         
   5   6   5       5641.08       5620.37       155.44 o                         
 -12   7   5       4013.62       4335.58       161.10 o                         
  -9   7   5        425.43        819.91       113.37 o                         
  -6   7   5       4690.85       4984.23       115.99 o                         
  -3   7   5      10765.41      10908.60       157.95 o                         
   0   7   5         17.41        699.06       122.80 o                         
   3   7   5       1491.83       2054.00       138.83 o                         
   6   7   5      28903.18      28732.06       471.35 o                         
 -14   8   5       2068.14       2382.68       162.13 o                         
 -11   8   5        757.49        982.62       101.85 o                         
  -8   8   5       6805.23       6611.83       133.94 o                         
  -5   8   5       6623.28       6821.69       184.57 o                         
  -2   8   5       9048.40       8825.46       144.91 o                         
   1   8   5      56393.66      54677.17       669.69 o                         
   4   8   5       5377.70       5058.00       197.38 o                         
   7   8   5      19884.96      20072.05       527.29 o                         
 -16   9   5       3966.41       4379.57       333.84 o                         
 -13   9   5          3.47        262.03       102.33 o                         
 -10   9   5       1726.65       1992.57       108.31 o                         
  -7   9   5      47184.12      47838.01       512.84 o                         
  -4   9   5      13477.25      14809.22       359.18 o                         
  -1   9   5      48515.46      47313.34       587.16 o                         
   2   9   5      14512.92      14128.28       313.69 o                         
   5   9   5        624.94        811.33       132.18 o                         
   8   9   5         20.03         92.96       209.60 o                         
 -18  10   5       1027.51        996.24       285.70 o                         
 -15  10   5       1962.08       2091.81       182.33 o                         
 -12  10   5      30073.03      30109.14       582.70 o                         
  -9  10   5       5372.75       5238.06       153.13 o                         
  -6  10   5      49670.73      48343.71       574.43 o                         
  -3  10   5       3847.89       3702.21       138.99 o                         
   0  10   5        803.77        866.02       101.78 o                         
   3  10   5       3926.62       4305.11       224.48 o                         
   6  10   5      18053.04      18540.22       503.56 o                         
 -17  11   5       2751.58       2536.94       220.10 o                         
 -14  11   5      18378.02      18759.49       493.11 o                         
 -11  11   5      14098.62      14223.67       302.27 o                         
  -8  11   5        922.29       1204.32        94.54 o                         
  -5  11   5         22.33        127.77        60.43 o                         
  -2  11   5      31153.06      30329.32       502.39 o                         
   1  11   5       8710.22       8654.00       318.54 o                         
   4  11   5       7590.51       7293.15       315.77 o                         
   7  11   5        163.99        407.60       204.72 o                         
 -16  12   5       1436.47       1582.62       193.34 o                         
 -13  12   5        513.88        816.93       142.60 o                         
 -10  12   5       7969.01       7688.02       234.28 o                         
  -7  12   5      36708.73      35683.40       475.93 o                         
  -4  12   5       1457.41       1458.35       114.78 o                         
  -1  12   5       6548.49       6581.81       273.68 o                         
   2  12   5       4267.79       4599.71       279.62 o                         
   5  12   5        169.63        181.36       158.64 o                         
 -15  13   5      17589.59      17746.54       458.57 o                         
 -12  13   5       6017.76       6129.71       244.28 o                         
  -9  13   5      12052.37      11826.17       279.43 o                         
  -6  13   5          0.24        336.69        82.14 o                         
  -3  13   5       3704.43       3555.84       203.91 o                         
   0  13   5       8596.57       8731.43       371.91 o                         
   3  13   5       3842.23       3791.37       274.65 o                         
 -17  14   5        520.27        386.95       165.26 o                         
 -14  14   5       5208.90       5932.53       328.04 o                         
 -11  14   5       3131.80       3261.27       204.86 o                         
  -8  14   5        271.15        484.39        98.71 o                         
  -5  14   5      13838.32      14043.57       333.75 o                         
  -2  14   5        609.64        617.40       157.09 o                         
   1  14   5        291.88        307.16       166.07 o                         
 -16  15   5       1390.72       1312.60       219.88 o                         
 -13  15   5       5454.45       5322.59       618.32 o                         
 -10  15   5       4507.43       4411.54       232.06 o                         
  -7  15   5        136.91        239.77        92.35 o                         
  -4  15   5         82.11        165.78       136.76 o                         
  -1  15   5      13721.97      14043.40       503.51 o                         
 -15  16   5        283.32        363.75       202.70 o                         
 -12  16   5        383.98        830.78       224.37 o                         
  -9  16   5       2413.59       2311.13       186.29 o                         
  -6  16   5      30780.80      30736.50       660.59 o                         
  -3  16   5        911.85        908.82       195.45 o                         
 -14  17   5      11925.42      11304.40       617.58 o                         
 -11  17   5      15503.86      15424.60       450.09 o                         
  -8  17   5       5339.47       5181.66       448.80 o                         
  -5  17   5       7316.59       7539.94       374.82 o                         
 -10  18   5       1381.52       1577.86       196.08 o                         
  -7  18   5         82.29        267.29       176.75 o                         
   0   0   6        181.57        731.22       143.80 o                         
   1   1   6      18142.99      18368.74       201.63 o                         
  -1   2   6     330680.66     340309.53      3883.76 o                         
   2   2   6      23223.37      25981.50       464.80 o                         
  -3   3   6       4235.86       5135.93       196.48 o                         
   0   3   6     139820.62     139502.61      1073.84 o                         
   3   3   6     125527.83     123751.92      1309.44 o                         
  -5   4   6     132402.22     131447.52      1137.98 o                         
  -2   4   6     113262.98     114878.64       956.30 o                         
   1   4   6       4153.47       5241.23       207.32 o                         
   4   4   6      18577.36      18994.62       254.63 o                         
  -7   5   6      24546.24      25128.41       324.67 o                         
  -4   5   6      11892.20      11862.05       133.99 o                         
  -1   5   6        418.98        631.03        40.05 o                         
   2   5   6      28261.98      27284.59       294.23 o                         
   5   5   6      49635.60      48933.96       556.73 o                         
  -9   6   6      13084.57      13862.34       277.54 o                         
  -6   6   6      27617.04      27586.43       282.79 o                         
  -3   6   6       1983.03       2834.29       177.76 o                         
   0   6   6     196010.62     192465.17      1727.41 o                         
   3   6   6      81710.86      80338.78       873.10 o                         
   6   6   6       3912.70       4425.39       192.88 o                         
 -11   7   6      14535.42      14772.95       259.72 o                         
  -8   7   6      71084.18      72605.20       690.06 o                         
  -5   7   6     201492.00     204060.47      1902.69 o                         
  -2   7   6      28367.66      31081.69       558.65 o                         
   1   7   6      13647.83      13861.69       242.07 o                         
   4   7   6      11906.94      11615.39       224.60 o                         
   7   7   6        678.74       1006.59       131.49 o                         
 -13   8   6      80208.21      81139.39       997.82 o                         
 -10   8   6      65742.29      66434.30       866.07 o                         
  -7   8   6       7080.50       7673.80       145.53 o                         
  -4   8   6      22573.63      22369.97       303.22 o                         
  -1   8   6       4981.63       5533.52       193.12 o                         
   2   8   6       1050.65       1419.21       137.60 o                         
   5   8   6      27590.78      28911.20       532.47 o                         
   8   8   6        477.26        818.54       210.24 o                         
 -15   9   6      10631.12      10536.07       329.25 o                         
 -12   9   6       6174.98       6655.42       233.93 o                         
  -9   9   6       8341.60       8263.26       175.34 o                         
  -6   9   6       1001.93       1268.24        77.23 o                         
  -3   9   6      15133.64      14173.97       230.69 o                         
   0   9   6      36508.30      35520.79       461.52 o                         
   3   9   6       2668.93       3074.94       250.10 o                         
   6   9   6      13595.46      13083.02       379.20 o                         
   9   9   6      34495.30      31767.84      1234.20 o                         
 -17  10   6       4221.99       4333.60       417.07 o                         
 -14  10   6       1005.72        957.19       145.02 o                         
 -11  10   6       1566.22       1846.63       157.18 o                         
  -8  10   6      42012.52      42225.09       502.33 o                         
  -5  10   6       2716.64       3067.94       122.51 o                         
  -2  10   6         31.33        247.39        79.38 o                         
   1  10   6      62584.19      61485.16       817.51 o                         
   4  10   6      55001.06      53164.62       903.78 o                         
   7  10   6       2472.36       2162.19       261.20 o                         
 -16  11   6       5758.44       5985.58       279.84 o                         
 -13  11   6      23619.90      23966.82       567.79 o                         
 -10  11   6       2388.90       2720.25       138.15 o                         
  -7  11   6      25920.06      25643.34       370.51 o                         
  -4  11   6      98934.23      98081.21      1195.67 o                         
  -1  11   6      34827.91      33570.79       611.07 o                         
   2  11   6       1451.78       1603.03       178.82 o                         
   5  11   6       1375.39       1438.01       196.26 o                         
 -15  12   6          9.39         12.99       114.99 o                         
 -12  12   6      50915.89      52170.16       965.05 o                         
  -9  12   6      66119.94      64870.10       862.17 o                         
  -6  12   6       7667.34       7790.83       214.48 o                         
  -3  12   6       3185.21       3604.91       166.11 o                         
   0  12   6        778.86        781.79       155.44 o                         
   3  12   6        674.06        992.93       171.74 o                         
 -17  13   6      31367.32      32668.88       800.22 o                         
 -14  13   6      21105.42      20617.09       907.28 o                         
 -11  13   6       1507.68       1850.51       171.56 o                         
  -8  13   6       1066.25       1443.02       111.20 o                         
  -5  13   6       5989.77       6436.10       221.24 o                         
  -2  13   6       4038.94       4422.54       255.23 o                         
   1  13   6      43803.92      43082.39       975.65 o                         
   4  13   6       3473.90       3175.50       240.04 o                         
 -16  14   6       1006.80        906.62       204.87 o                         
 -13  14   6        538.36        643.92       166.05 o                         
 -10  14   6       1232.17       1427.14       139.04 o                         
  -7  14   6      34022.19      33998.91       582.37 o                         
  -4  14   6      34486.61      34373.06       704.59 o                         
  -1  14   6       1155.66       1691.96       246.11 o                         
   2  14   6      13706.31      13891.03       506.93 o                         
 -15  15   6       2980.82       2906.16       313.52 o                         
 -12  15   6      44993.39      44734.90       978.19 o                         
  -9  15   6       6560.55       6305.07       254.56 o                         
  -6  15   6       6179.08       6188.47       249.24 o                         
  -3  15   6      23983.67      23757.25       653.30 o                         
   0  15   6      13785.65      13536.87       500.50 o                         
 -14  16   6       1067.01       1007.04       226.20 o                         
 -11  16   6      15376.55      16370.87       921.63 o                         
  -8  16   6      21345.90      20968.31       472.58 o                         
  -5  16   6       5326.51       5337.33       319.81 o                         
  -2  16   6       2523.81       2635.35       270.08 o                         
 -13  17   6      11048.21      10986.36       499.38 o                         
 -10  17   6       1571.61       1676.51       208.02 o                         
  -7  17   6       4079.39       4117.22       296.67 o                         
  -4  17   6       2514.37       2740.32       275.85 o                         
  -9  18   6       2994.88       4479.91      1001.01 o                         
  -1   1   7      28101.68      28562.98       342.88 o                         
  -3   2   7      30596.24      31308.80       324.97 o                         
   0   2   7      37556.34      38328.91       366.61 o                         
  -5   3   7      47038.97      45976.61       487.26 o                         
  -2   3   7       9617.36       9693.58       135.71 o                         
   1   3   7     117816.04     115388.13       972.77 o                         
  -7   4   7      18112.39      18190.79       326.23 o                         
  -4   4   7     116682.77     116536.32      1019.16 o                         
  -1   4   7       3135.21       4289.36       139.49 o                         
   2   4   7       2946.43       2954.07        79.10 o                         
  -9   5   7      12767.64      12622.83       220.63 o                         
  -6   5   7      15632.92      15648.59       204.55 o                         
  -3   5   7       5542.51       5924.72        94.18 o                         
   0   5   7       3032.03       3392.24        88.26 o                         
   3   5   7      13657.72      13684.20       203.00 o                         
 -11   6   7       2479.98       2758.55       123.22 o                         
  -8   6   7       9499.11       9524.34       171.83 o                         
  -5   6   7       5463.42       5506.02        96.32 o                         
  -2   6   7      11715.55      11819.11       168.54 o                         
   1   6   7       4651.52       5238.97       159.15 o                         
   4   6   7      22673.68      23044.49       318.84 o                         
 -13   7   7        687.59        909.93       100.26 o                         
 -10   7   7       9259.57       9283.81       197.18 o                         
  -7   7   7       2369.51       2610.59        93.75 o                         
  -4   7   7      18471.18      18432.17       233.98 o                         
  -1   7   7      17848.10      17518.73       244.43 o                         
   2   7   7      50040.42      48515.96       617.69 o                         
   5   7   7      41723.25      40373.33       606.15 o                         
 -15   8   7       2236.30       2253.17       252.35 o                         
 -12   8   7       1619.36       1824.00       136.87 o                         
  -9   8   7      22876.90      23114.72       418.95 o                         
  -6   8   7       1955.59       2096.55        89.90 o                         
  -3   8   7     126619.77     124803.23      1217.49 o                         
   0   8   7       6714.50       6757.57       168.14 o                         
   3   8   7       8257.38       8286.70       210.23 o                         
   6   8   7        448.52        363.31       116.88 o                         
 -17   9   7       2937.90       3251.77       312.64 o                         
 -14   9   7       6003.39       6202.87       247.43 o                         
 -11   9   7      36848.54      37428.72       578.09 o                         
  -8   9   7      57378.15      57669.82       641.41 o                         
  -5   9   7       4028.39       3993.52       122.73 o                         
  -2   9   7       5398.69       5298.72       161.24 o                         
   1   9   7       3008.27       3251.81       138.49 o                         
   4   9   7       7898.17       7910.29       262.11 o                         
   7   9   7        116.24        275.58       149.65 o                         
 -16  10   7      32352.50      33499.50       743.25 o                         
 -13  10   7       3522.73       3937.98       229.87 o                         
 -10  10   7       8615.80       8214.81       260.19 o                         
  -7  10   7       2258.95       2201.52       106.71 o                         
  -4  10   7      11895.21      12097.40       256.83 o                         
  -1  10   7       2793.29       3280.25       166.55 o                         
   2  10   7       4220.74       4338.65       203.77 o                         
   5  10   7       1737.47       1760.87       181.78 o                         
 -15  11   7       3609.02       3616.21       233.42 o                         
 -12  11   7       2655.32       3057.22       239.66 o                         
  -9  11   7      10845.86      10743.88       255.99 o                         
  -6  11   7       1793.71       1843.42       109.42 o                         
  -3  11   7       1356.05       1465.61       123.36 o                         
   0  11   7       9399.32       9438.75       315.55 o                         
   3  11   7       3871.56       4028.79       263.11 o                         
   6  11   7      15917.96      15681.21       660.35 o                         
 -17  12   7       3140.82       3346.61       265.68 o                         
 -14  12   7       1057.38       1311.87       212.00 o                         
 -11  12   7       5744.96       5532.26       293.55 o                         
  -8  12   7       2466.47       2718.74       131.79 o                         
  -5  12   7       2803.97       3324.13       208.65 o                         
  -2  12   7      29416.15      28660.75       608.60 o                         
   1  12   7       7072.39       7199.93       342.02 o                         
   4  12   7       3560.40       3632.39       275.81 o                         
 -16  13   7        736.99        756.20       172.30 o                         
 -13  13   7       5701.81       6035.97       317.48 o                         
 -10  13   7       3510.11       3618.39       189.31 o                         
  -7  13   7      30660.19      30237.50       574.39 o                         
  -4  13   7        210.47        726.04       132.99 o                         
  -1  13   7       4972.98       4911.01       303.70 o                         
   2  13   7       3694.54       3930.84       307.76 o                         
 -15  14   7      12296.06      13300.42       480.49 o                         
 -12  14   7       5856.98       6013.71       325.79 o                         
  -9  14   7       4554.83       4899.00       231.14 o                         
  -6  14   7       4119.22       3577.76       209.79 o                         
  -3  14   7       9582.25      10085.56       410.99 o                         
   0  14   7       1723.25       1756.78       224.07 o                         
 -14  15   7       3666.27       4046.59       310.44 o                         
 -11  15   7       4574.09       4722.56       242.46 o                         
  -8  15   7       9736.38       9925.97       334.53 o                         
  -5  15   7       2635.83       2559.11       205.33 o                         
  -2  15   7      16787.44      16379.59       537.67 o                         
 -13  16   7       1372.06       1504.90       241.44 o                         
 -10  16   7      16341.93      17223.86       528.79 o                         
  -7  16   7       4391.78       4323.77       234.22 o                         
  -4  16   7       3445.57       3476.18       296.16 o                         
 -12  17   7        270.42        111.68       220.60 o                         
  -9  17   7       1072.14       1050.19       194.73 o                         
  -6  17   7       1992.80       2185.09       243.90 o                         
   0   1   8      14425.19      15477.50       310.67 o                         
  -2   2   8     129042.28     128140.41      1271.85 o                         
   1   2   8     122978.82     122613.97      1069.84 o                         
  -4   3   8       7789.37       8172.36       146.36 o                         
  -1   3   8       1665.09       1865.18        68.31 o                         
   2   3   8         26.80        303.00        71.87 o                         
  -6   4   8        289.51        923.69       187.67 o                         
  -3   4   8       3269.50       3767.04       192.15 o                         
   0   4   8       8989.22       9989.99       222.62 o                         
   3   4   8     153927.03     150440.80      1326.73 o                         
  -8   5   8       3530.26       3614.07       111.11 o                         
  -5   5   8      51526.43      52161.92       485.65 o                         
  -2   5   8     303761.94     303176.56      2556.62 o                         
   1   5   8      48701.30      48949.57       484.97 o                         
   4   5   8        608.43       1156.40       119.44 o                         
 -10   6   8      96822.91      98060.31      1016.05 o                         
  -7   6   8     150949.05     152090.23      1539.29 o                         
  -4   6   8        977.02       1177.53        63.87 o                         
  -1   6   8       3571.33       3744.81       114.45 o                         
   2   6   8      36236.04      35246.29       428.69 o                         
   5   6   8         76.16        188.27        58.54 o                         
 -12   7   8      22599.25      21858.78       377.06 o                         
  -9   7   8       1110.20       1449.83       109.01 o                         
  -6   7   8      33087.73      33019.90       358.24 o                         
  -3   7   8       7148.51       7937.76       196.26 o                         
   0   7   8        663.81       1099.45       142.21 o                         
   3   7   8       3173.41       3596.91       137.90 o                         
   6   7   8       4793.33       4963.70       285.19 o                         
 -14   8   8        642.89        771.73       126.58 o                         
 -11   8   8      21528.76      21613.71       371.06 o                         
  -8   8   8         60.20        235.33        78.78 o                         
  -5   8   8       4947.15       5117.26       138.63 o                         
  -2   8   8       7551.91       7409.79       153.21 o                         
   1   8   8       2157.06       2488.24       139.71 o                         
   4   8   8      41035.51      41147.26       666.31 o                         
   7   8   8      68145.76      70211.07      1252.23 o                         
 -16   9   8       2786.66       2727.45       282.23 o                         
 -13   9   8        845.79       1401.54       216.59 o                         
 -10   9   8       5181.85       5652.89       195.64 o                         
  -7   9   8       6222.32       6044.69       156.56 o                         
  -4   9   8       6872.87       6953.83       182.51 o                         
  -1   9   8     157064.55     154086.19      1681.95 o                         
   2   9   8      47019.12      46286.81       601.92 o                         
   5   9   8        131.58        268.15       123.28 o                         
   8   9   8        555.41        563.21       201.61 o                         
 -15  10   8       2698.69       3093.28       214.69 o                         
 -12  10   8       2636.50       2570.25       189.20 o                         
  -9  10   8      41408.82      42179.15       625.42 o                         
  -6  10   8     158005.00     161656.09      1658.95 o                         
  -3  10   8       5692.25       6118.57       353.62 o                         
   0  10   8       1165.72       1692.12       217.01 o                         
   3  10   8       4042.35       3866.41       209.93 o                         
   6  10   8        390.09        571.94       148.79 o                         
 -17  11   8       3515.32       3320.58       315.99 o                         
 -14  11   8      65787.16      67133.29      1016.82 o                         
 -11  11   8      43836.76      43180.76       830.38 o                         
  -8  11   8        698.87        997.94       142.28 o                         
  -5  11   8        202.79        303.74        79.11 o                         
  -2  11   8       2898.32       3295.43       188.01 o                         
   1  11   8       2313.91       2515.43       332.59 o                         
   4  11   8      16907.44      16821.80       493.91 o                         
 -16  12   8       2420.83       2518.37       213.34 o                         
 -13  12   8        630.78        599.35       160.99 o                         
 -10  12   8       2460.31       2554.71       184.73 o                         
  -7  12   8        770.41       1115.61       154.01 o                         
  -4  12   8      16959.61      16666.27       391.21 o                         
  -1  12   8      28298.32      28567.87       620.43 o                         
   2  12   8       3893.42       4066.63       308.53 o                         
   5  12   8       2370.00       2293.44       290.37 o                         
 -15  13   8       1241.28       1177.60       183.76 o                         
 -12  13   8       3242.31       3213.92       243.59 o                         
  -9  13   8      29919.81      29704.12       532.42 o                         
  -6  13   8      19995.20      19793.71       440.82 o                         
  -3  13   8        127.34        106.22       105.40 o                         
   0  13   8      26599.12      25747.50       688.54 o                         
   3  13   8      19991.08      20182.27       890.99 o                         
 -14  14   8      19465.78      19787.90       588.32 o                         
 -11  14   8       4578.51       4278.78       326.52 o                         
  -8  14   8       1977.61       1991.53       265.93 o                         
  -5  14   8      56065.30      56260.59      1007.23 o                         
  -2  14   8       4806.67       4907.85       313.35 o                         
   1  14   8         87.64        464.13       184.44 o                         
 -13  15   8      16127.88      16981.32       622.61 o                         
 -10  15   8      28880.03      29533.63       729.54 o                         
  -7  15   8         43.17        457.98       284.97 o                         
  -4  15   8         45.38        218.85       131.65 o                         
  -1  15   8       1391.32       1432.77       221.11 o                         
 -12  16   8          9.68        141.51       213.01 o                         
  -9  16   8        156.62        301.26       151.99 o                         
  -6  16   8       1148.28       1117.22       183.59 o                         
  -3  16   8       8951.54       9343.22       423.15 o                         
 -11  17   8       2144.36       2103.18       328.92 o                         
  -8  17   8      29414.75      30191.37       872.47 o                         
  -5  17   8      30777.32      30750.54      1456.31 o                         
   0   0   9     153397.75     152143.09      2718.31 o                         
   1   1   9       1628.47       2083.11       129.13 o                         
  -1   2   9      65769.58      64258.34       651.17 o                         
   2   2   9        913.11       1095.89        59.23 o                         
  -3   3   9      14227.19      13828.51       227.63 o                         
   0   3   9         40.10        388.54        65.01 o                         
   3   3   9      32332.34      31550.04       376.12 o                         
  -5   4   9      17532.10      17354.95       224.74 o                         
  -2   4   9       8459.25       8249.49       130.61 o                         
   1   4   9      61754.52      59978.38       553.16 o                         
   4   4   9      10616.06      10877.35       175.14 o                         
  -7   5   9       7563.32       7662.01       161.16 o                         
  -4   5   9      52505.70      51586.35       504.32 o                         
  -1   5   9       1212.33       1997.59       153.79 o                         
   2   5   9        600.95        934.73       111.63 o                         
   5   5   9      14850.16      14747.99       239.68 o                         
  -9   6   9       8339.61       8265.48       186.87 o                         
  -6   6   9        599.95        818.18        59.93 o                         
  -3   6   9       1346.49       1651.58        81.99 o                         
   0   6   9      67621.13      65711.38       695.58 o                         
   3   6   9      11640.20      11423.25       213.60 o                         
   6   6   9      19750.78      20003.60       356.72 o                         
 -11   7   9        185.79        312.44        71.36 o                         
  -8   7   9      18119.84      18581.82       266.27 o                         
  -5   7   9      68207.96      67873.61       689.17 o                         
  -2   7   9       5863.56       5896.96       135.54 o                         
   1   7   9      34078.30      32711.42       440.77 o                         
   4   7   9        568.67        972.12       155.07 o                         
   7   7   9        522.28        680.25       131.96 o                         
 -13   8   9      25941.04      26103.06       471.00 o                         
 -10   8   9      10528.43      10640.94       242.70 o                         
  -7   8   9      39531.35      39676.94       501.55 o                         
  -4   8   9       8297.89       8689.71       192.07 o                         
  -1   8   9       1772.30       1969.43       111.13 o                         
   2   8   9       6544.10       6336.50       179.77 o                         
   5   8   9         40.80        134.65        99.44 o                         
   8   8   9        644.30        692.55       201.79 o                         
 -15   9   9       1921.00       2388.94       203.83 o                         
 -12   9   9      21561.62      21841.76       447.44 o                         
  -9   9   9         34.16        410.85       172.87 o                         
  -6   9   9        176.91        280.56        74.90 o                         
  -3   9   9       5055.27       5238.62       147.67 o                         
   0   9   9       2475.54       3150.05       195.00 o                         
   3   9   9         25.09        359.23        96.51 o                         
   6   9   9       1180.39       1970.91       217.22 o                         
 -17  10   9       2171.42       2397.88       296.55 o                         
 -14  10   9        221.71        122.37       109.69 o                         
 -11  10   9       2275.42       2507.86       173.97 o                         
  -8  10   9         13.74        159.99        80.54 o                         
  -5  10   9       1542.71       1593.72       119.15 o                         
  -2  10   9        300.65        343.59        87.73 o                         
   1  10   9      17380.88      17142.90       366.58 o                         
   4  10   9      12710.04      13203.73       352.72 o                         
   7  10   9       7143.99       7193.70       446.30 o                         
 -16  11   9        603.28        681.42       174.09 o                         
 -13  11   9       1594.67       1596.46       186.27 o                         
 -10  11   9         90.92        238.35       103.95 o                         
  -7  11   9       1806.31       1839.58       132.65 o                         
  -4  11   9      38210.34      38048.88       618.03 o                         
  -1  11   9         61.07        384.32       110.46 o                         
   2  11   9      30320.89      28893.94       739.02 o                         
   5  11   9       2601.61       2810.60       259.05 o                         
 -15  12   9        165.80        124.50       137.98 o                         
 -12  12   9      11577.33      12045.06       389.40 o                         
  -9  12   9      18134.30      17862.87       432.72 o                         
  -6  12   9      18732.12      19569.34       444.19 o                         
  -3  12   9      26730.75      26209.28       528.43 o                         
   0  12   9        288.13        539.12       159.33 o                         
   3  12   9        578.18        761.51       188.75 o                         
 -14  13   9         41.59         78.89       147.10 o                         
 -11  13   9      30141.87      30686.77       796.43 o                         
  -8  13   9       6575.99       6411.98       263.93 o                         
  -5  13   9        220.11        176.39       113.50 o                         
  -2  13   9         45.24         63.80       111.81 o                         
   1  13   9       9153.74       9616.36       413.07 o                         
 -13  14   9        789.11       1374.08       305.83 o                         
 -10  14   9         89.11        257.64       149.80 o                         
  -7  14   9       4973.65       5081.72       263.26 o                         
  -4  14   9       9210.85       9467.01       353.18 o                         
  -1  14   9       1104.29       1246.47       210.68 o                         
 -12  15   9       9681.92       9677.67       472.99 o                         
  -9  15   9        693.30        690.20       163.20 o                         
  -6  15   9       2689.35       2744.08       224.99 o                         
  -3  15   9       4013.19       4577.03       351.17 o                         
 -11  16   9         28.19        170.89       215.45 o                         
  -8  16   9       6807.30       7441.52       315.04 o                         
  -5  16   9       1621.20       1910.93       229.76 o                         
 -10  17   9       8151.89       8618.18       625.79 o                         
  -7  17   9       3554.20       3994.60       329.56 o                         
  -1   1  10      82145.63      79356.39       731.63 o                         
  -3   2  10      45523.12      44272.02       508.00 o                         
   0   2  10      19262.48      18607.74       248.01 o                         
  -5   3  10      37317.61      36866.31       426.65 o                         
  -2   3  10      41197.34      42588.20       566.31 o                         
   1   3  10     102800.86     101244.41       882.89 o                         
  -7   4  10      45384.63      43690.64       503.23 o                         
  -4   4  10     122548.00     121510.78      1185.27 o                         
  -1   4  10       4418.88       4330.96        99.19 o                         
   2   4  10        857.59       1279.51        87.21 o                         
  -9   5  10      33311.01      33095.36       405.91 o                         
  -6   5  10        349.28        578.45        61.62 o                         
  -3   5  10      12924.53      12714.90       193.41 o                         
   0   5  10      73097.69      71962.85       752.11 o                         
   3   5  10        840.29       1108.50        72.23 o                         
 -11   6  10        154.28        310.19        72.73 o                         
  -8   6  10      30676.74      30807.17       440.47 o                         
  -5   6  10      30166.00      30621.23       380.47 o                         
  -2   6  10      10355.77      10781.07       201.31 o                         
   1   6  10      19181.05      18682.87       263.60 o                         
   4   6  10      21591.17      20755.85       321.49 o                         
 -13   7  10      23758.23      23622.93       445.38 o                         
 -10   7  10         74.89        233.83        84.72 o                         
  -7   7  10         14.01        281.97        69.22 o                         
  -4   7  10      34191.89      34278.94       443.16 o                         
  -1   7  10      34328.54      33839.84       418.90 o                         
   2   7  10      60165.75      60207.94       723.04 o                         
   5   7  10      44489.32      44320.72       663.39 o                         
 -15   8  10       1098.77       1340.83       182.44 o                         
 -12   8  10      10619.00      10638.75       256.88 o                         
  -9   8  10      19756.29      20326.91       385.11 o                         
  -6   8  10      49636.07      49032.68       718.08 o                         
  -3   8  10      96201.93      96883.39      1051.84 o                         
   0   8  10      10172.31      10278.04       232.21 o                         
   3   8  10      10843.89      11251.71       261.06 o                         
   6   8  10       1156.07       1089.43       146.45 o                         
 -14   9  10      11952.35      12376.78       323.74 o                         
 -11   9  10      51977.11      53405.36       834.99 o                         
  -8   9  10      53067.31      53335.59       809.40 o                         
  -5   9  10       4267.12       4645.01       211.63 o                         
  -2   9  10       5501.23       5377.98       164.91 o                         
   1   9  10      17191.77      16786.72       326.09 o                         
   4   9  10       6247.86       6111.52       241.68 o                         
   7   9  10       3272.81       3344.77       271.27 o                         
 -16  10  10      31405.36      32337.61       839.35 o                         
 -13  10  10       5216.97       4781.87       249.53 o                         
 -10  10  10      11957.36      12642.65       346.50 o                         
  -7  10  10        974.91       1108.47       105.63 o                         
  -4  10  10      29363.81      28654.44       468.83 o                         
  -1  10  10       1650.60       1685.30       139.17 o                         
   2  10  10      22851.73      22983.13       455.63 o                         
   5  10  10      10973.64      11308.20       367.49 o                         
 -15  11  10       2084.59       2170.05       212.47 o                         
 -12  11  10      11104.58      11202.18       374.38 o                         
  -9  11  10      11982.41      11777.91       357.31 o                         
  -6  11  10       6935.83       6423.34       221.53 o                         
  -3  11  10      35006.80      34050.81       695.42 o                         
   0  11  10       8919.96       8448.77       309.08 o                         
   3  11  10      14694.55      14070.23       496.06 o                         
 -14  12  10       2739.05       2891.33       249.07 o                         
 -11  12  10      21648.55      22549.26       625.76 o                         
  -8  12  10      14779.96      15292.79       349.95 o                         
  -5  12  10      12516.12      12920.86       387.82 o                         
  -2  12  10      31738.09      31968.86       678.70 o                         
   1  12  10      18726.78      18957.51       581.02 o                         
   4  12  10       4887.35       4661.23       325.24 o                         
 -13  13  10       3998.59       4022.03       317.14 o                         
 -10  13  10      19423.36      18979.75       505.36 o                         
  -7  13  10      37632.90      38616.17       768.51 o                         
  -4  13  10        374.51       1006.38       322.74 o                         
  -1  13  10       8266.41       8782.40       383.24 o                         
   2  13  10       2846.86       3017.48       286.10 o                         
 -15  14  10      18355.27      19331.19       684.53 o                         
 -12  14  10      15215.61      14935.51       586.48 o                         
  -9  14  10       6806.21       7369.09       333.86 o                         
  -6  14  10        542.68        560.67       140.28 o                         
  -3  14  10      11122.80      11034.49       434.74 o                         
   0  14  10       8071.19       7623.78       390.38 o                         
 -14  15  10       5298.22       5649.81       545.10 o                         
 -11  15  10       3136.94       3344.83       387.60 o                         
  -8  15  10      12655.65      12491.19       394.87 o                         
  -5  15  10      13262.02      13690.92       482.10 o                         
  -2  15  10      28079.62      28659.67      1093.55 o                         
 -10  16  10      23781.77      24643.32       777.66 o                         
  -7  16  10      14349.95      14808.99       504.32 o                         
  -4  16  10        217.36        141.83       219.90 o                         
   0   1  11       2403.86       2417.01       102.84 o                         
  -2   2  11       1031.02       1180.86        70.46 o                         
   1   2  11       8416.03       8462.56       158.37 o                         
  -4   3  11       4027.13       4338.62       156.35 o                         
  -1   3  11     100432.56      98528.45       982.74 o                         
   2   3  11       3119.47       3021.56        93.27 o                         
  -6   4  11      46023.46      44993.62       514.90 o                         
  -3   4  11      12890.44      12718.33       192.73 o                         
   0   4  11      21624.13      21542.99       265.20 o                         
   3   4  11      11217.69      11265.81       184.88 o                         
  -8   5  11      21211.37      20742.35       303.65 o                         
  -5   5  11      12673.66      12262.60       217.84 o                         
  -2   5  11      24092.44      23397.10       316.39 o                         
   1   5  11        361.49        527.67        62.91 o                         
   4   5  11      29180.30      28896.79       375.18 o                         
 -10   6  11      11343.43      11253.49       227.30 o                         
  -7   6  11      10988.80      11170.85       234.41 o                         
  -4   6  11      17542.61      17388.09       263.12 o                         
  -1   6  11      20963.38      20228.86       310.54 o                         
   2   6  11       5404.32       5533.62       214.16 o                         
   5   6  11       1705.47       1647.60       120.65 o                         
 -12   7  11         11.46        321.83       105.58 o                         
  -9   7  11      30705.24      30674.16       435.31 o                         
  -6   7  11         64.64        458.77       104.89 o                         
  -3   7  11       3204.55       3222.38       128.69 o                         
   0   7  11      16827.47      16705.99       284.37 o                         
   3   7  11       2866.21       2936.03       145.71 o                         
   6   7  11       7343.27       7353.86       265.21 o                         
 -14   8  11       9399.06       9238.88       334.86 o                         
 -11   8  11       4247.70       4255.69       189.74 o                         
  -8   8  11       1193.50       1197.26       119.45 o                         
  -5   8  11      17601.72      17236.92       321.11 o                         
  -2   8  11       2296.70       2568.69       125.08 o                         
   1   8  11       8214.32       7686.95       210.63 o                         
   4   8  11       3154.46       3401.19       183.43 o                         
   7   8  11       7219.48       7278.15       320.14 o                         
 -16   9  11       1329.93       1341.03       235.46 o                         
 -13   9  11       6018.02       6037.52       243.25 o                         
 -10   9  11       2254.27       2404.36       199.90 o                         
  -7   9  11       9526.65       9363.83       227.80 o                         
  -4   9  11       3772.71       4435.83       173.24 o                         
  -1   9  11      12854.34      13086.02       298.04 o                         
   2   9  11       1394.46       1514.51       138.87 o                         
   5   9  11      23145.40      23187.38       492.16 o                         
 -15  10  11        597.40        822.53       172.71 o                         
 -12  10  11       4140.06       4008.25       263.00 o                         
  -9  10  11       4711.14       4573.84       237.16 o                         
  -6  10  11      13426.17      13080.69       294.23 o                         
  -3  10  11       9390.35       8518.15       348.50 o                         
   0  10  11      37039.68      36056.37       654.03 o                         
   3  10  11        114.15        155.10       111.94 o                         
   6  10  11       2475.86       2435.32       222.15 o                         
 -14  11  11       6829.75       6923.48       329.33 o                         
 -11  11  11        645.35        810.90       173.50 o                         
  -8  11  11      35999.56      36650.35       623.24 o                         
  -5  11  11      11977.46      12984.72       346.65 o                         
  -2  11  11       6889.12       7177.30       292.41 o                         
   1  11  11        504.09        470.60       162.52 o                         
   4  11  11         39.77        385.41       174.96 o                         
 -13  12  11      25076.96      26037.70       701.51 o                         
 -10  12  11        209.48        425.90       139.48 o                         
  -7  12  11       5891.32       5713.78       221.87 o                         
  -4  12  11          2.71        190.70       117.85 o                         
  -1  12  11       2354.40       2254.47       232.67 o                         
   2  12  11        604.10        703.35       188.79 o                         
 -15  13  11       3932.80       3815.56       338.85 o                         
 -12  13  11        921.29        769.17       190.24 o                         
  -9  13  11        361.08        227.06       123.57 o                         
  -6  13  11       3184.15       3184.17       228.12 o                         
  -3  13  11        665.53        493.96       162.26 o                         
   0  13  11         91.33        123.67       182.79 o                         
 -14  14  11       1244.74       1396.60       253.59 o                         
 -11  14  11        170.29        269.21       169.71 o                         
  -8  14  11       1229.27       1306.06       171.86 o                         
  -5  14  11       3236.69       3415.29       252.43 o                         
  -2  14  11        501.52        733.69       199.89 o                         
 -13  15  11         49.32        276.50       233.69 o                         
 -10  15  11       1927.58       2548.12       308.93 o                         
  -7  15  11      10897.44      10870.16       375.50 o                         
  -4  15  11      12262.38      12847.22       478.39 o                         
  -9  16  11        941.00       1344.97       258.73 o                         
  -6  16  11       6289.95       6453.93       347.83 o                         
   0   0  12      29768.90      28775.22       599.61 o                         
   1   1  12      93428.48      90428.09       883.48 o                         
  -1   2  12      27264.03      26473.09       338.48 o                         
   2   2  12      47504.27      46607.87       529.90 o                         
  -3   3  12      11787.24      11583.13       198.57 o                         
   0   3  12        750.25        970.01        85.20 o                         
   3   3  12      32332.24      31229.24       387.98 o                         
  -5   4  12      21478.39      21174.97       320.15 o                         
  -2   4  12      14653.40      14349.35       215.77 o                         
   1   4  12       5945.22       5874.00       145.20 o                         
   4   4  12         22.65        195.36        56.00 o                         
  -7   5  12         17.72        201.92        69.65 o                         
  -4   5  12       7903.31       7923.20       180.51 o                         
  -1   5  12      34112.05      33219.28       419.89 o                         
   2   5  12      90948.81      89069.02       991.31 o                         
   5   5  12      26873.24      26878.33       449.43 o                         
  -9   6  12         69.13        170.20        70.16 o                         
  -6   6  12      89154.97      90271.95      1056.70 o                         
  -3   6  12      63354.96      64142.29       708.54 o                         
   0   6  12      34765.58      34346.63       464.70 o                         
   3   6  12      17643.03      17212.01       290.91 o                         
   6   6  12       2130.99       2186.45       145.50 o                         
 -11   7  12      60061.96      59637.58       776.64 o                         
  -8   7  12      31016.57      30307.40       731.32 o                         
  -5   7  12      32028.25      31416.42       435.50 o                         
  -2   7  12       1922.86       2044.85       117.38 o                         
   1   7  12       7569.40       7361.92       220.90 o                         
   4   7  12      17408.79      16874.70       350.59 o                         
   7   7  12      10572.98      10717.30       366.82 o                         
 -13   8  12      16004.47      15601.11       603.63 o                         
 -10   8  12      12513.79      12029.56       336.62 o                         
  -7   8  12       5294.87       5287.36       211.62 o                         
  -4   8  12        531.60        569.00        79.32 o                         
  -1   8  12      36908.44      35722.46       522.68 o                         
   2   8  12       6272.44       5991.70       239.54 o                         
   5   8  12        167.35        452.82       229.07 o                         
 -15   9  12        544.84        613.96       211.26 o                         
 -12   9  12       4818.75       5148.47       251.49 o                         
  -9   9  12      21337.83      21492.52       525.05 o                         
  -6   9  12      21993.33      22438.04       436.13 o                         
  -3   9  12       1443.19       1775.87       183.70 o                         
   0   9  12       7705.89       7748.19       266.60 o                         
   3   9  12      36955.84      36583.09       756.31 o                         
   6   9  12       6752.45       6734.77       346.57 o                         
 -14  10  12      21086.11      19955.80       611.44 o                         
 -11  10  12       6223.99       6224.41       294.62 o                         
  -8  10  12        881.45        995.66       180.22 o                         
  -5  10  12      35115.96      35435.88       642.93 o                         
  -2  10  12      22900.70      22309.54       606.16 o                         
   1  10  12      13331.51      13099.83       398.56 o                         
   4  10  12       8478.12       8992.85       326.26 o                         
 -13  11  12       4263.84       4437.31       282.75 o                         
 -10  11  12      35354.82      35037.16       743.15 o                         
  -7  11  12       9804.42       9692.00       262.34 o                         
  -4  11  12      21691.52      21620.66       529.08 o                         
  -1  11  12       1552.62       1669.25       191.29 o                         
   2  11  12       6846.79       7539.18       446.22 o                         
 -15  12  12      12598.77      13218.72      1258.03 o                         
 -12  12  12       8976.46       8586.08       397.96 o                         
  -9  12  12      12779.11      12582.82       403.74 o                         
  -6  12  12       2663.70       2718.02       210.88 o                         
  -3  12  12       3079.41       3348.65       239.20 o                         
   0  12  12      24486.90      24543.63       675.85 o                         
   3  12  12      19202.12      21554.09      1309.36 o                         
 -14  13  12       1017.27        975.69       194.23 o                         
 -11  13  12       6942.02       7186.98       430.07 o                         
  -8  13  12       3732.95       3736.20       250.52 o                         
  -5  13  12      38743.54      39408.09       802.76 o                         
  -2  13  12      16165.62      15592.21       525.86 o                         
   1  13  12       5598.10       6426.40       446.71 o                         
 -13  14  12      18349.62      20187.09       715.66 o                         
 -10  14  12      26825.57      27920.16       725.92 o                         
  -7  14  12       9150.38       9270.37       455.14 o                         
  -4  14  12      12012.27      12464.04       473.20 o                         
  -1  14  12       4243.07       4391.65       407.94 o                         
 -12  15  12       5556.87       7162.49      1561.91 o                         
  -9  15  12      12030.76      12053.12       531.08 o                         
  -6  15  12         73.35        343.80       147.08 o                         
  -3  15  12       6165.38       6943.29       668.77 o                         
  -1   1  13        236.21        432.43        64.60 o                         
  -3   2  13      54160.26      52368.70       567.84 o                         
   0   2  13      10090.16       9721.63       185.17 o                         
  -5   3  13      48121.50      47078.16       556.00 o                         
  -2   3  13      16449.19      16291.58       253.32 o                         
   1   3  13        484.32        499.73        63.32 o                         
  -7   4  13        126.31        287.29        71.84 o                         
  -4   4  13          1.69        277.64        99.77 o                         
  -1   4  13       1038.77       1261.70        93.68 o                         
   2   4  13      11570.25      11176.59       214.18 o                         
  -9   5  13          0.06         38.66        66.45 o                         
  -6   5  13       7742.44       7413.64       209.36 o                         
  -3   5  13       6394.19       6280.86       168.59 o                         
   0   5  13       5204.22       4864.86       156.26 o                         
   3   5  13       5572.28       5456.33       172.95 o                         
 -11   6  13       6928.23       6933.54       224.91 o                         
  -8   6  13         80.91        294.46        79.64 o                         
  -5   6  13       1766.57       1850.23       111.92 o                         
  -2   6  13      24105.53      23559.50       361.98 o                         
   1   6  13        908.81       1047.44        96.90 o                         
   4   6  13      31177.43      30404.20       509.44 o                         
 -13   7  13       2469.87       2511.89       272.81 o                         
 -10   7  13       2800.17       2613.65       168.12 o                         
  -7   7  13       9494.02       9508.49       234.21 o                         
  -4   7  13      24187.20      24057.88       393.48 o                         
  -1   7  13      25572.97      24927.29       385.59 o                         
   2   7  13         15.21         68.33        93.49 o                         
   5   7  13        421.01        371.11       116.84 o                         
 -15   8  13       6225.94       6058.81       371.97 o                         
 -12   8  13        318.78        349.03       111.05 o                         
  -9   8  13      29563.61      30315.00       590.58 o                         
  -6   8  13       5002.42       5142.85       203.88 o                         
  -3   8  13        261.57        400.34       100.18 o                         
   0   8  13       4349.59       3983.18       212.95 o                         
   3   8  13      23831.07      23913.73       521.52 o                         
   6   8  13        930.53        946.68       225.47 o                         
 -14   9  13      10835.80      11071.53       446.61 o                         
 -11   9  13          8.17        245.27       125.36 o                         
  -8   9  13        619.93        833.08       138.41 o                         
  -5   9  13      20322.96      20215.77       443.41 o                         
  -2   9  13      21237.05      21410.99       460.32 o                         
   1   9  13       5792.56       5240.74       277.58 o                         
   4   9  13       2993.89       2917.28       307.16 o                         
 -13  10  13       3175.19       3429.37       335.01 o                         
 -10  10  13      24806.68      25760.51       607.48 o                         
  -7  10  13       1150.10       1462.91       160.36 o                         
  -4  10  13      17628.12      16757.25       406.96 o                         
  -1  10  13        194.76        356.33       145.83 o                         
   2  10  13         57.80        153.87       128.81 o                         
   5  10  13       5537.68       4581.51       743.23 o                         
 -12  11  13       4260.43       5100.79       333.26 o                         
  -9  11  13       6269.88       6432.16       278.02 o                         
  -6  11  13       2322.13       2519.55       163.88 o                         
  -3  11  13       2878.59       2507.93       214.62 o                         
   0  11  13       5543.33       5311.10       333.22 o                         
   3  11  13         36.59        352.31       241.36 o                         
 -14  12  13          4.46         19.91       149.74 o                         
 -11  12  13        146.35        277.44       166.65 o                         
  -8  12  13       6177.44       6585.51       301.62 o                         
  -5  12  13       1087.41       1293.82       177.46 o                         
  -2  12  13        192.25        740.49       213.61 o                         
   1  12  13        202.29        688.33       242.03 o                         
 -13  13  13       2656.28       2804.36       280.57 o                         
 -10  13  13         13.26        -42.83       155.51 o                         
  -7  13  13          1.52        116.48       123.63 o                         
  -4  13  13       4821.46       5294.64       310.20 o                         
  -1  13  13      16638.28      17283.73       639.88 o                         
 -12  14  13        143.48         45.96       178.11 o                         
  -9  14  13      15156.01      16317.38       615.58 o                         
  -6  14  13       4332.27       4422.59       271.12 o                         
  -3  14  13      12708.42      12305.77       474.95 o                         
  -8  15  13      14116.06      15025.13       595.50 o                         
  -5  15  13        136.97        254.01       192.84 o                         
   0   1  14      34551.14      33314.14       407.87 o                         
  -2   2  14       1818.54       1931.72        99.16 o                         
   1   2  14      12087.27      11852.06       210.68 o                         
  -4   3  14      10318.43      10109.15       195.88 o                         
  -1   3  14       3464.92       3554.02       133.45 o                         
   2   3  14      21779.81      21223.33       355.92 o                         
  -6   4  14          3.20        161.32        70.44 o                         
  -3   4  14      92891.99      92112.98      1021.93 o                         
   0   4  14      93753.96      93037.24      1035.44 o                         
   3   4  14       2126.65       1942.23       149.29 o                         
  -8   5  14     101164.77     100739.47      1466.43 o                         
  -5   5  14      24450.88      23783.41       366.55 o                         
  -2   5  14       1134.41       1087.27        94.23 o                         
   1   5  14       1985.59       2000.32       122.86 o                         
   4   5  14        311.85        533.33       120.64 o                         
 -10   6  14       2346.68       2246.16       181.61 o                         
  -7   6  14       1546.08       1617.10       126.33 o                         
  -4   6  14        611.41        912.40        92.71 o                         
  -1   6  14          4.45         99.83        71.45 o                         
   2   6  14      17142.34      16733.98       371.42 o                         
   5   6  14      12522.21      11726.47       353.28 o                         
 -12   7  14        534.76        458.44       145.70 o                         
  -9   7  14        154.93        376.90        94.28 o                         
  -6   7  14       1815.09       1891.26       137.43 o                         
  -3   7  14      44255.39      43400.23       609.47 o                         
   0   7  14        819.45        845.63       110.07 o                         
   3   7  14       6699.92       6557.86       268.22 o                         
   6   7  14      38573.97      38415.67       796.09 o                         
 -14   8  14        350.42        565.47       298.63 o                         
 -11   8  14      12768.90      13266.28       359.22 o                         
  -8   8  14      20733.46      21278.27       522.08 o                         
  -5   8  14          4.98        139.38        87.96 o                         
  -2   8  14      35211.02      34860.95       549.86 o                         
   1   8  14      61009.04      59494.48       973.11 o                         
   4   8  14       4628.61       4270.60       383.22 o                         
 -13   9  14       1332.32       1263.68       194.20 o                         
 -10   9  14       4489.75       4757.23       276.88 o                         
  -7   9  14      56258.73      58152.95      1062.60 o                         
  -4   9  14      36116.16      36909.28       673.70 o                         
  -1   9  14        576.65        607.88       121.82 o                         
   2   9  14        673.51        809.80       141.88 o                         
   5   9  14        362.18        583.72       175.12 o                         
 -12  10  14      35636.17      36386.15       704.65 o                         
  -9  10  14       7859.46       7674.69       320.47 o                         
  -6  10  14        418.94        358.36       123.76 o                         
  -3  10  14         31.92        168.04       129.50 o                         
   0  10  14        896.73       1072.19       184.68 o                         
   3  10  14       9085.75       8487.14       350.71 o                         
 -14  11  14       1164.55        -27.55       642.84 o                         
 -11  11  14        229.63        593.04       157.45 o                         
  -8  11  14        966.28        895.83       149.98 o                         
  -5  11  14        278.17        445.35       124.39 o                         
  -2  11  14      45027.33      45166.68       890.25 o                         
   1  11  14      14078.63      13917.75       719.38 o                         
 -13  12  14        302.07        323.45       171.28 o                         
 -10  12  14      11730.68      11561.65       515.41 o                         
  -7  12  14      49994.65      51116.86      1094.98 o                         
  -4  12  14       2175.44       2576.70       224.76 o                         
  -1  12  14       6179.45       6178.78       353.80 o                         
 -12  13  14      14636.32      15168.68       528.99 o                         
  -9  13  14       1322.74       1623.69       224.25 o                         
  -6  13  14      10573.12      10638.53       380.93 o                         
  -3  13  14      11950.26      11572.70       524.39 o                         
 -11  14  14       8646.46       9931.13       848.29 o                         
  -8  14  14       5237.67       5445.73       400.67 o                         
  -5  14  14        858.65       1046.58       202.59 o                         
   0   0  15      12666.82      11885.25       375.69 o                         
   1   1  15      33862.22      32513.88       411.96 o                         
  -1   2  15      12920.41      12526.13       224.26 o                         
   2   2  15       2669.63       2730.84       127.31 o                         
  -3   3  15       1977.27       2125.72       114.21 o                         
   0   3  15       7575.76       7452.79       179.23 o                         
   3   3  15       2157.29       2495.24       143.39 o                         
  -5   4  15       5029.08       5209.17       164.37 o                         
  -2   4  15        458.35        573.29        84.55 o                         
   1   4  15       4403.42       4271.22       192.46 o                         
   4   4  15        576.94        761.83       118.23 o                         
  -7   5  15        777.67        747.46        99.75 o                         
  -4   5  15       7522.73       7240.93       186.40 o                         
  -1   5  15      10352.59      10235.12       251.32 o                         
   2   5  15      42357.87      42101.61       737.49 o                         
   5   5  15        599.96        687.51       134.70 o                         
  -9   6  15        647.60        693.84        98.66 o                         
  -6   6  15      39980.71      40024.36       608.23 o                         
  -3   6  15      13066.36      13171.71       296.63 o                         
   0   6  15      13064.43      13758.41       333.65 o                         
   3   6  15       2878.14       2819.32       231.96 o                         
   6   6  15       2138.27       2099.04       241.35 o                         
 -11   7  15      25450.03      25734.96       613.45 o                         
  -8   7  15        314.22        473.83        99.26 o                         
  -5   7  15      14131.37      14531.94       314.59 o                         
  -2   7  15       1551.47       1574.43       140.85 o                         
   1   7  15       5366.37       5462.80       248.03 o                         
   4   7  15        279.64        196.86       129.71 o                         
   7   7  15       3601.79       3329.48       656.82 o                         
 -13   8  15       5139.62       5020.23       423.03 o                         
 -10   8  15       4552.70       4898.67       252.71 o                         
  -7   8  15       3125.04       2948.21       233.28 o                         
  -4   8  15       1444.31       1760.24       150.88 o                         
  -1   8  15       6679.63       6614.53       242.74 o                         
   2   8  15       1334.44       1360.29       162.57 o                         
   5   8  15       2324.95       1958.25       215.59 o                         
 -12   9  15       3013.24       3507.51       310.17 o                         
  -9   9  15       1364.74       1519.02       167.39 o                         
  -6   9  15       7591.56       7471.79       312.99 o                         
  -3   9  15       1025.24       1057.23       132.09 o                         
   0   9  15        182.88        229.42       122.20 o                         
   3   9  15      12341.91      12327.30       379.87 o                         
 -11  10  15        961.12       1169.44       181.01 o                         
  -8  10  15       3801.30       4248.71       253.28 o                         
  -5  10  15       5416.31       5900.06       286.20 o                         
  -2  10  15       7108.94       7132.99       351.56 o                         
   1  10  15       5352.92       5561.59       354.91 o                         
 -13  11  15        307.34        444.27       284.83 o                         
 -10  11  15      10560.80      10778.55       396.03 o                         
  -7  11  15          5.93        131.92       122.39 o                         
  -4  11  15       9337.73       9123.19       349.36 o                         
  -1  11  15       3136.95       3083.09       287.61 o                         
   2  11  15       3355.92       2905.59       734.39 o                         
 -12  12  15       2911.77       3312.07       355.72 o                         
  -9  12  15       5691.49       5859.47       441.24 o                         
  -6  12  15       3665.69       3998.05       300.45 o                         
  -3  12  15       1697.14       1785.95       214.08 o                         
   0  12  15       8471.26       7847.71       409.44 o                         
 -11  13  15       3439.12       3654.39       531.48 o                         
  -8  13  15        851.01        840.61       233.47 o                         
  -5  13  15      19668.92      19561.51       526.67 o                         
  -2  13  15       1456.04       1627.68       284.44 o                         
  -7  14  15       1183.71       1414.75       322.38 o                         
  -1   1  16         24.19        121.49        63.60 o                         
  -3   2  16       4592.78       4598.29       156.38 o                         
   0   2  16      49091.55      47778.37       585.27 o                         
  -5   3  16      80989.77      81013.61       998.94 o                         
  -2   3  16      46484.04      46032.42       571.59 o                         
   1   3  16       1679.95       1759.80       111.78 o                         
  -7   4  16       4436.42       4470.42       185.28 o                         
  -4   4  16       1949.19       1955.05       124.01 o                         
  -1   4  16      18875.40      18990.81       351.32 o                         
   2   4  16       1851.29       1846.22       154.84 o                         
  -9   5  16       1816.80       1752.47       175.99 o                         
  -6   5  16      10509.43      10783.56       263.83 o                         
  -3   5  16       1460.83       1555.74       135.35 o                         
   0   5  16       6131.96       6527.91       254.66 o                         
   3   5  16      11348.60      11169.37       346.09 o                         
 -11   6  16       1739.90       1559.12       199.97 o                         
  -8   6  16       4611.22       4539.05       193.13 o                         
  -5   6  16       9835.97       9665.56       279.71 o                         
  -2   6  16       5940.34       6055.50       246.02 o                         
   1   6  16      11010.79      11081.47       334.09 o                         
   4   6  16      52354.07      52302.05      1017.41 o                         
 -13   7  16       6091.19       5606.64       544.15 o                         
 -10   7  16       6590.31       6189.80       320.89 o                         
  -7   7  16       2972.01       2980.50       175.12 o                         
  -4   7  16      43173.97      43031.04       697.97 o                         
  -1   7  16      44730.47      44812.48       728.64 o                         
   2   7  16        220.43        357.64       150.84 o                         
   5   7  16        590.43        563.07       188.27 o                         
 -12   8  16       6654.92       6654.52       370.17 o                         
  -9   8  16      52592.83      54341.94       805.96 o                         
  -6   8  16       9077.74       9616.59       386.49 o                         
  -3   8  16       5446.87       5627.43       230.55 o                         
   0   8  16       1336.97       1243.40       170.50 o                         
   3   8  16       1847.86       2277.62       254.99 o                         
 -11   9  16        178.30        289.52       145.90 o                         
  -8   9  16       1217.99       1308.05       168.89 o                         
  -5   9  16       3660.20       3712.04       262.50 o                         
  -2   9  16       3649.50       3349.11       263.13 o                         
   1   9  16      20168.89      19636.27       480.83 o                         
 -10  10  16       1955.07       2226.74       303.84 o                         
  -7  10  16      13305.87      13306.68       391.47 o                         
  -4  10  16      29607.28      30098.08       753.65 o                         
  -1  10  16      13439.54      12771.71       476.89 o                         
   2  10  16        129.58         23.08       181.69 o                         
  -9  11  16      21437.34      22013.88       640.69 o                         
  -6  11  16       1676.90       2104.04       233.37 o                         
  -3  11  16       4350.36       4281.04       330.91 o                         
   0  11  16      19616.03      19647.35       615.82 o                         
 -11  12  16         75.40       -152.93       455.72 o                         
  -8  12  16      17838.76      18389.96       518.92 o                         
  -5  12  16       7652.66       7026.05       360.43 o                         
  -2  12  16        347.24        252.47       185.44 o                         
  -7  13  16        253.54        171.68       205.99 o                         
  -4  13  16       1662.71       1396.42       655.34 o                         
   0   1  17       3281.11       3245.81       153.63 o                         
  -2   2  17      10684.28      10299.57       241.88 o                         
   1   2  17       6922.34       7216.53       209.77 o                         
  -4   3  17         30.43        128.69        87.33 o                         
  -1   3  17       1027.83       1156.97       114.81 o                         
   2   3  17       4222.70       4039.64       203.63 o                         
  -6   4  17       1054.03       1209.04       118.92 o                         
  -3   4  17      17665.64      17136.94       337.26 o                         
   0   4  17      14081.73      14054.09       333.24 o                         
   3   4  17      13259.59      13520.22       333.61 o                         
  -8   5  17      21744.45      22315.20       442.10 o                         
  -5   5  17        112.26         73.42        83.78 o                         
  -2   5  17      30136.08      30385.80       489.39 o                         
   1   5  17       2999.80       3017.82       199.45 o                         
   4   5  17        422.11        469.17       128.43 o                         
 -10   6  17      12009.95      11502.44       406.14 o                         
  -7   6  17      15929.37      16294.17       340.91 o                         
  -4   6  17        127.87        145.33        85.21 o                         
  -1   6  17        330.86        280.72       114.66 o                         
   2   6  17        172.70        345.82       140.78 o                         
   5   6  17       2813.35       3139.89       294.89 o                         
 -12   7  17       1996.67       1874.74       343.97 o                         
  -9   7  17        550.73        564.63       129.40 o                         
  -6   7  17       1400.91       1410.33       131.66 o                         
  -3   7  17       2421.49       2647.82       197.79 o                         
   0   7  17        765.01        756.95       156.23 o                         
   3   7  17         15.05        135.36       145.91 o                         
 -11   8  17          4.91        216.80       268.84 o                         
  -8   8  17       3093.65       3049.19       231.25 o                         
  -5   8  17         74.11        241.12       151.49 o                         
  -2   8  17       2395.84       2455.66       197.28 o                         
   1   8  17      11100.15      11483.98       452.65 o                         
   4   8  17       2442.96       2473.62       332.15 o                         
 -10   9  17          3.45        109.88       147.10 o                         
  -7   9  17       9196.43       9870.62       374.96 o                         
  -4   9  17       2320.07       2612.93       222.70 o                         
  -1   9  17      18453.54      17255.53       697.49 o                         
   2   9  17       6908.68       6857.57       415.85 o                         
  -9  10  17       2804.74       3006.91       212.96 o                         
  -6  10  17      20042.61      20150.92       494.67 o                         
  -3  10  17        655.54        676.72       208.36 o                         
   0  10  17        211.63        200.21       257.36 o                         
  -8  11  17        146.92        391.58       165.63 o                         
  -5  11  17        210.60        294.18       170.07 o                         
  -2  11  17       6472.84       6773.48       449.62 o                         
  -7  12  17       8149.66       8299.70       509.03 o                         
  -4  12  17        584.64        626.65       208.13 o                         
   0   0  18      33807.48      33887.70       900.87 o                         
   1   1  18      28742.51      28125.58       457.58 o                         
  -1   2  18       1541.17       1568.93       125.29 o                         
   2   2  18       3717.18       3621.33       180.31 o                         
  -3   3  18      17860.42      16817.89       341.49 o                         
   0   3  18       3703.59       3775.33       185.75 o                         
   3   3  18         11.24         20.70        93.90 o                         
  -5   4  18        106.63        336.10        95.77 o                         
  -2   4  18       5575.07       5289.99       203.94 o                         
   1   4  18      22980.60      23053.24       455.29 o                         
   4   4  18      16094.28      16318.47       407.51 o                         
  -7   5  18      16147.33      16388.94       350.24 o                         
  -4   5  18      19506.47      19874.09       408.05 o                         
  -1   5  18      23533.64      22900.72       450.71 o                         
   2   5  18      32773.86      33977.23       586.69 o                         
   5   5  18          4.75        -35.48       148.46 o                         
  -9   6  18      13220.27      12886.13       442.99 o                         
  -6   6  18      33157.57      34042.08       546.16 o                         
  -3   6  18      11949.30      11711.54       312.68 o                         
   0   6  18       5695.53       5770.94       241.22 o                         
   3   6  18        435.42        396.31       149.57 o                         
 -11   7  18      21358.35      20949.97       651.19 o                         
  -8   7  18         15.05        169.92       117.18 o                         
  -5   7  18       6090.47       6198.00       240.92 o                         
  -2   7  18       4161.95       4366.40       234.67 o                         
   1   7  18      15730.62      16292.25       487.80 o                         
   4   7  18       2470.51       2413.05       225.81 o                         
 -10   8  18        346.11        333.77       204.84 o                         
  -7   8  18      17031.84      17920.20       469.38 o                         
  -4   8  18       6464.63       6075.58       265.83 o                         
  -1   8  18      11221.82      10845.76       432.88 o                         
   2   8  18      12586.40      12487.34       439.43 o                         
  -9   9  18       3609.08       3628.98       253.06 o                         
  -6   9  18      19641.57      21025.36       560.69 o                         
  -3   9  18       6021.89       6194.27       409.96 o                         
   0   9  18       4335.81       4453.06       369.59 o                         
  -8  10  18       2480.98       2563.63       205.83 o                         
  -5  10  18       8962.20       9072.66       434.71 o                         
  -2  10  18      15490.16      15153.38       751.48 o                         
  -7  11  18       3666.99       3978.25       269.65 o                         
  -4  11  18       3401.65       3345.35       351.80 o                         
  -1   1  19       5014.05       4762.95       193.61 o                         
  -3   2  19      10676.45      10532.62       275.06 o                         
   0   2  19       3277.03       3303.08       181.05 o                         
  -5   3  19       2685.81       2737.52       188.04 o                         
  -2   3  19        592.08        555.02       106.06 o                         
   1   3  19      17433.03      17220.75       392.76 o                         
  -7   4  19       2355.33       2251.05       177.97 o                         
  -4   4  19      19467.04      19316.27       387.75 o                         
  -1   4  19       1602.29       1640.27       156.36 o                         
   2   4  19       1095.28       1362.40       152.73 o                         
  -9   5  19       2448.38       2579.72       209.64 o                         
  -6   5  19       4868.50       4993.91       216.51 o                         
  -3   5  19        171.49        317.82       103.52 o                         
   0   5  19       1942.03       1972.76       167.78 o                         
   3   5  19       4348.22       4109.74       261.40 o                         
  -8   6  19       1551.74       1803.47       197.81 o                         
  -5   6  19         76.07        201.41       106.85 o                         
  -2   6  19       5234.39       5459.22       245.44 o                         
   1   6  19        237.73        214.59       131.55 o                         
   4   6  19       1230.47       1457.94       225.84 o                         
 -10   7  19       2179.41       1728.24       522.58 o                         
  -7   7  19       1128.19       1226.61       171.61 o                         
  -4   7  19        686.50        692.09       142.01 o                         
  -1   7  19        706.02        753.47       139.40 o                         
   2   7  19      12355.43      12881.40       407.38 o                         
  -9   8  19       1313.59       1239.63       254.45 o                         
  -6   8  19       1216.87       1207.23       183.05 o                         
  -3   8  19      26105.14      28002.39       610.49 o                         
   0   8  19        317.47        294.09       157.08 o                         
  -8   9  19      12185.83      12462.24       622.97 o                         
  -5   9  19       3666.63       4057.66       271.29 o                         
  -2   9  19       4753.55       5374.48       450.88 o                         
  -4  10  19        600.93        859.30       317.57 o                         
   0   1  20      11858.20      11806.38       288.58 o                         
  -2   2  20        303.16        213.63       100.48 o                         
   1   2  20         72.43        158.44       115.80 o                         
  -4   3  20       5574.99       5493.33       223.36 o                         
  -1   3  20      40208.30      40665.30       624.86 o                         
   2   3  20      14440.39      14579.75       373.92 o                         
  -6   4  20      26581.58      27030.88       525.80 o                         
  -3   4  20       7646.93       7476.64       253.17 o                         
   0   4  20       5419.15       5477.78       254.21 o                         
   3   4  20        237.82        353.32       133.56 o                         
  -8   5  20       4298.65       4061.05       254.16 o                         
  -5   5  20       1901.89       1887.67       158.87 o                         
  -2   5  20       4647.64       4507.87       234.00 o                         
   1   5  20       5268.84       5316.75       259.22 o                         
  -7   6  20        565.80        613.75       158.99 o                         
  -4   6  20      21318.47      21524.31       457.33 o                         
  -1   6  20      15060.42      15340.02       382.75 o                         
   2   6  20       1390.66       1199.90       189.99 o                         
  -6   7  20       6411.82       6478.08       343.64 o                         
  -3   7  20       2597.40       2370.80       184.73 o                         
   0   7  20      20021.29      20949.55       606.30 o                         
  -5   8  20      13875.67      14772.53       532.44 o                         
  -2   8  20       3108.23       3211.46       239.85 o                         
   0   0  21      27172.24      27789.05      1116.12 o                         
   1   1  21        538.80        595.61       137.95 o                         
  -1   2  21       4901.43       4683.06       218.09 o                         
   2   2  21       1540.24       1481.04       174.13 o                         
  -3   3  21        775.50        695.20       130.54 o                         
   0   3  21        250.84        270.99       131.12 o                         
   3   3  21       3863.38       3803.67       225.83 o                         
  -5   4  21       2021.23       1892.30       185.55 o                         
  -2   4  21        390.47        421.82       134.73 o                         
   1   4  21      12830.51      13517.91       366.71 o                         
  -4   5  21      12271.50      12528.13       351.92 o                         
  -1   5  21          1.44        141.46       129.65 o                         
  -6   6  21        428.31        561.08       240.33 o                         
  -3   6  21       1709.41       1774.03       190.88 o                         
   0   6  21       7456.21       7031.39       848.64 o                         
  -1   1  22       3317.20       3300.95       202.65 o                         
  -3   2  22      42436.57      43960.27       773.02 o                         
   0   2  22       2469.30       2325.60       193.47 o                         
  -2   3  22        200.99        149.71       121.74 o                         
   1   3  22        515.11        553.02       159.97 o                         
  -4   4  22        303.25        260.02       645.47 o                         
  -1   4  22       4601.44       4528.43       277.08 o                         
                                                                                
